# Supplementary material for: Comparing growth patterns of three species: Similarities and differences
Source: PLoS One. 2019 Oct 23;14(10):e0224168. doi: 10.1371/journal.pone.0224168 (PMC6808503; doi:10.1371/journal.pone.0224168)
Supplement: S1 File — (XLSX) [file pone.0224168.s001.xlsx]

## Sheet: AlligatorData
1.16	0.11
1.37	0.44
2.08	0.45
2.43	0.67
2.85	1.11
3.49	1.33
3.63	1.94
3.98	2.22
4.26	2.94
4.72	3.49
5.15	4.43
5.5	5.21
7.01	6.81
7.79	7.76
8.53	8.81
9.34	10.19
10.22	11.52
11.21	13.07
11.67	14.73
12.62	16.45
13.92	18.11
15.12	20.27
16.11	21.65
17.27	23.59
18.29	25.31
19.59	27.52
20.93	29.35
22.38	30.63
23.75	31.79
25.2	32.18
26.64	34.28
28.33	34.78
29.71	35.39
31.3	36.67
32.7	37.78
33.94	37.67
35.59	38.22
37.22	38.78
38.91	40.05
40.35	40.17
41.62	40.67
