# Supplementary material for: Comparing growth patterns of three species: Similarities and differences
Source: PLoS One. 2019 Oct 23;14(10):e0224168. doi: 10.1371/journal.pone.0224168 (PMC6808503; doi:10.1371/journal.pone.0224168)
Supplement: S2 File — (XLSX) [file pone.0224168.s002.xlsx]

## Sheet: AlligatorResults
0	0.01	0.098011	1.11769	0.000330029	3.68875
0	0.01	0.098011	1.11769	0.000330029	3.68875
0	0.02	0.0980254	1.11782	0.000316233	3.68879
0	0.03	0.0980983	1.11806	0.000299295	3.68883
0	0.04	0.0979793	1.11793	0.000300335	3.68887
0	0.05	0.0979079	1.11795	0.00027027	3.68889
0	0.06	0.0981011	1.11798	0.000262578	3.68892
0	0.07	0.0980655	1.11797	0.000259465	3.68896
0	0.08	0.0981184	1.11762	0.000251719	3.68899
0	0.09	0.0979374	1.11794	0.000227867	3.68899
0	0.1	0.0980814	1.1177	0.000219419	3.68902
0	0.11	0.0979808	1.11784	0.000211594	3.68904
0	0.12	0.0979602	1.11762	0.000207055	3.68907
0	0.13	0.0979189	1.11826	0.000204269	3.6891
0	0.14	0.0981195	1.11778	0.000199149	3.68912
0	0.15	0.0979766	1.11792	0.000184253	3.68912
0	0.16	0.0980578	1.11714	0.000175258	3.68915
0	0.17	0.097998	1.11753	0.000176471	3.68917
0	0.18	0.0979612	1.11799	0.000166932	3.68917
0	0.19	0.0979612	1.11799	0.000166932	3.68921
0	0.2	0.0979612	1.11799	0.000166932	3.68924
0	0.21	0.0980642	1.11789	0.000158584	3.68924
0	0.22	0.0978414	1.11776	0.000141046	3.68921
0	0.23	0.0978414	1.11776	0.000141046	3.68924
0	0.24	0.0981725	1.11778	0.000129443	3.68923
0	0.25	0.097835	1.11789	0.000127197	3.68925
0	0.26	0.0980306	1.11766	0.000117829	3.68923
0	0.27	0.0978131	1.11774	0.000115967	3.68925
0	0.28	0.0980129	1.11772	0.000106516	3.68923
0	0.29	0.0980395	1.11788	0.000100497	3.68922
0	0.3	0.0983204	1.11758	9.60046e-05	3.68924
0	0.31	0.0980302	1.118	9.69279e-05	3.68925
0	0.32	0.0979024	1.11783	9.5172e-05	3.68927
0	0.33	0.0977975	1.11784	8.99324e-05	3.68926
0	0.34	0.0978957	1.11758	8.74668e-05	3.68927
0	0.35	0.0978143	1.11809	8.047e-05	3.68925
0	0.36	0.0978143	1.11809	8.047e-05	3.68927
0	0.37	0.0979375	1.11806	7.44571e-05	3.68925
0	0.38	0.0982973	1.11762	6.92633e-05	3.68924
0	0.39	0.0979163	1.11744	6.96746e-05	3.68926
0	0.4	0.0981615	1.11754	6.37117e-05	3.68923
0	0.41	0.0980348	1.11739	5.80846e-05	3.6892
0	0.42	0.0979991	1.11741	5.77608e-05	3.68922
0	0.43	0.0978757	1.11773	5.49991e-05	3.68921
0	0.44	0.0979429	1.11766	5.37078e-05	3.68922
0	0.45	0.0978866	1.11763	5.13156e-05	3.68921
0	0.46	0.0979727	1.11793	4.4707e-05	3.68916
0	0.47	0.0981829	1.11768	4.38787e-05	3.68917
0	0.48	0.097815	1.11767	4.0668e-05	3.68915
0	0.49	0.0979502	1.11793	3.88383e-05	3.68915
0	0.5	0.0977831	1.11721	3.75258e-05	3.68916
0	0.51	0.0979103	1.11758	3.64458e-05	3.68915
0	0.52	0.0980152	1.11761	3.55277e-05	3.68915
0	0.53	0.0978256	1.11798	3.3141e-05	3.68914
0	0.54	0.0978588	1.11777	3.24797e-05	3.68914
0	0.55	0.0980317	1.1179	3.03501e-05	3.68913
0	0.56	0.0978486	1.11764	2.97374e-05	3.68913
0	0.57	0.0979142	1.11747	2.7683e-05	3.68912
0	0.58	0.0978919	1.11714	2.36779e-05	3.68908
0	0.59	0.0979578	1.11793	2.21909e-05	3.68906
0	0.6	0.098072	1.11769	2.20764e-05	3.68906
0	0.61	0.098072	1.11769	2.20764e-05	3.68908
0	0.62	0.098041	1.11751	2.09371e-05	3.68907
0	0.63	0.0979025	1.11745	2.0571e-05	3.68907
0	0.64	0.0979025	1.11745	2.0571e-05	3.68909
0	0.65	0.0979025	1.11745	2.0571e-05	3.6891
0	0.66	0.0980583	1.11793	2.04472e-05	3.68911
0	0.67	0.097745	1.1177	1.77634e-05	3.68907
0	0.68	0.0980199	1.11771	1.61562e-05	3.68904
0	0.69	0.0978444	1.11763	1.60505e-05	3.68905
0	0.7	0.0981075	1.11784	1.50595e-05	3.68904
0	0.71	0.098153	1.11765	1.46444e-05	3.68904
0	0.72	0.0979569	1.11792	1.31564e-05	3.68901
0	0.73	0.0978489	1.11768	1.23232e-05	3.689
0	0.74	0.0980176	1.1173	1.1551e-05	3.68899
0	0.75	0.0980176	1.1173	1.1551e-05	3.689
0	0.76	0.0980584	1.11768	1.14733e-05	3.68901
0	0.77	0.0980584	1.11768	1.14733e-05	3.68902
0	0.78	0.0980584	1.11768	1.14733e-05	3.68902
0	0.79	0.0978911	1.11742	1.12345e-05	3.68903
0	0.8	0.0979577	1.11787	1.1144e-05	3.68903
0	0.81	0.0980017	1.11784	1.05967e-05	3.68903
0	0.82	0.0980129	1.11757	9.9657e-06	3.68902
0	0.83	0.098075	1.11745	9.79764e-06	3.68902
0	0.84	0.0980428	1.1174	9.42353e-06	3.68902
0	0.85	0.0979674	1.11773	9.241e-06	3.68902
0	0.86	0.09795	1.11772	8.53181e-06	3.689
0	0.87	0.09795	1.11772	8.53181e-06	3.68901
0	0.88	0.0980142	1.11749	8.3648e-06	3.68901
0	0.89	0.0978676	1.1177	7.88034e-06	3.689
0	0.9	0.0979709	1.11759	7.35666e-06	3.68899
0	0.91	0.0979986	1.11766	7.05982e-06	3.68899
0	0.92	0.0979986	1.11766	7.05982e-06	3.689
0	0.93	0.0980618	1.11754	6.93361e-06	3.689
0	0.94	0.0980796	1.11768	6.76829e-06	3.689
0	0.95	0.097813	1.11759	6.56523e-06	3.689
0	0.96	0.0980756	1.11777	6.53643e-06	3.68901
0	0.97	0.0980756	1.11777	6.53643e-06	3.68902
0	0.98	0.0980756	1.11777	6.53643e-06	3.68902
0	0.99	0.0978668	1.11742	6.23627e-06	3.68902
0	1	0.097996	1.11719	5.88122e-06	3.68901
0	1.01	0.0978665	1.11754	5.75989e-06	3.68901
0	1.02	0.0979996	1.11754	5.785e-06	3.68902
0	1.03	0.0979453	1.11776	5.74305e-06	3.68902
0	1.04	0.0980981	1.11751	5.62058e-06	3.68903
0	1.05	0.0979339	1.11773	5.60854e-06	3.68903
0	1.06	0.098009	1.11774	5.27413e-06	3.68902
0	1.07	0.098009	1.11774	5.27413e-06	3.68903
0	1.08	0.0980378	1.11747	5.21782e-06	3.68904
0	1.09	0.0980916	1.11764	5.01436e-06	3.68903
0	1.1	0.0979567	1.11783	4.85135e-06	3.68903
0	1.11	0.0980101	1.1176	4.844e-06	3.68904
0	1.12	0.0977715	1.11774	4.69267e-06	3.68904
0	1.13	0.0980252	1.11782	4.1514e-06	3.68901
0	1.14	0.0980793	1.1177	3.93115e-06	3.689
0	1.15	0.097975	1.11765	3.90971e-06	3.689
0	1.16	0.097975	1.11765	3.90971e-06	3.68901
0	1.17	0.0979404	1.1172	3.64753e-06	3.689
0	1.18	0.0978651	1.11721	3.60463e-06	3.68901
0	1.19	0.098074	1.11746	3.48522e-06	3.689
0	1.2	0.0979104	1.11736	3.39945e-06	3.689
0	1.21	0.0979815	1.11787	3.34572e-06	3.68901
0	1.22	0.0979815	1.11787	3.34572e-06	3.68901
0	1.23	0.097999	1.11778	3.33358e-06	3.68902
0	1.24	0.0981184	1.11763	3.30088e-06	3.68903
0	1.25	0.0981184	1.11763	3.30088e-06	3.68904
0	1.26	0.0979149	1.11742	3.1955e-06	3.68903
0	1.27	0.0978655	1.11762	3.14316e-06	3.68904
0	1.28	0.09803	1.11728	2.97636e-06	3.68903
0	1.29	0.0979994	1.11738	2.84732e-06	3.68902
0	1.3	0.0979087	1.11799	2.81752e-06	3.68903
0	1.31	0.0981361	1.11741	2.63365e-06	3.68902
0	1.32	0.0981017	1.11759	2.42527e-06	3.689
0	1.33	0.0980241	1.11785	2.21903e-06	3.68898
0	1.34	0.0979206	1.11748	2.12724e-06	3.68897
0	1.35	0.0979147	1.11761	2.12258e-06	3.68898
0	1.36	0.0979978	1.11737	1.95053e-06	3.68897
0	1.37	0.0979074	1.11749	1.89308e-06	3.68896
0	1.38	0.0978112	1.1174	1.82321e-06	3.68897
0	1.39	0.0979851	1.11751	1.82079e-06	3.68897
0	1.4	0.0979851	1.11751	1.82079e-06	3.68897
0	1.41	0.0980814	1.11789	1.77002e-06	3.68898
0	1.42	0.0980282	1.11744	1.75906e-06	3.68898
0	1.43	0.0978653	1.11735	1.65159e-06	3.68897
0	1.44	0.097877	1.11762	1.59957e-06	3.68897
0	1.45	0.0980983	1.11766	1.54889e-06	3.68897
0	1.46	0.0980983	1.11766	1.54889e-06	3.68897
0	1.47	0.0979582	1.11748	1.4545e-06	3.68896
0	1.48	0.0980358	1.1176	1.44144e-06	3.68897
0	1.49	0.0979513	1.11755	1.41722e-06	3.68897
0	1.5	0.0980932	1.11746	1.34067e-06	3.68896
0	1.51	0.0980932	1.11746	1.34067e-06	3.68897
0	1.52	0.0978151	1.11734	1.26435e-06	3.68897
0	1.53	0.0980105	1.11747	1.2373e-06	3.68896
0	1.54	0.0980105	1.11747	1.2373e-06	3.68897
0	1.55	0.0980105	1.11747	1.2373e-06	3.68897
0	1.56	0.0980105	1.11747	1.2373e-06	3.68898
0	1.57	0.0981933	1.11781	1.16889e-06	3.68898
0	1.58	0.098022	1.11764	1.16067e-06	3.68898
0	1.59	0.098022	1.11764	1.16067e-06	3.68898
0	1.6	0.098022	1.11764	1.16067e-06	3.68899
0	1.61	0.0977923	1.11747	1.12236e-06	3.689
0	1.62	0.0980821	1.11768	1.04493e-06	3.68898
0	1.63	0.0979722	1.11788	1.00821e-06	3.68898
0	1.64	0.0979433	1.11736	9.32232e-07	3.68896
0	1.65	0.0978893	1.11738	8.98138e-07	3.68896
0	1.66	0.0977846	1.11774	8.63617e-07	3.68896
0	1.67	0.0977357	1.11763	8.44779e-07	3.68896
0	1.68	0.0978999	1.11777	7.62483e-07	3.68894
0	1.69	0.0979949	1.11767	7.50176e-07	3.68894
0	1.7	0.0979189	1.11774	7.41137e-07	3.68894
0	1.71	0.0978582	1.1177	7.20184e-07	3.68894
0	1.72	0.097899	1.11757	7.05658e-07	3.68894
0	1.73	0.0980096	1.11745	7.04138e-07	3.68895
0	1.74	0.0980871	1.11767	6.46749e-07	3.68894
0	1.75	0.0979396	1.11768	6.41515e-07	3.68894
0	1.76	0.0979396	1.11768	6.41515e-07	3.68894
0	1.77	0.0977988	1.11805	5.6415e-07	3.68893
0	1.78	0.0980544	1.11742	5.08015e-07	3.68891
0	1.79	0.0977466	1.11753	4.83947e-07	3.68891
0	1.8	0.0978794	1.11766	4.81285e-07	3.6889
0	1.81	0.0978794	1.11766	4.81285e-07	3.68891
0	1.82	0.0980266	1.11739	4.67204e-07	3.68891
0	1.83	0.0980625	1.11763	4.54103e-07	3.68891
0	1.84	0.098086	1.11764	4.34816e-07	3.68891
0	1.85	0.0980157	1.11774	4.18467e-07	3.6889
0	1.86	0.0980157	1.11774	4.18467e-07	3.68891
0	1.87	0.0980157	1.11774	4.18467e-07	3.68891
0	1.88	0.098074	1.11762	4.15699e-07	3.68892
0	1.89	0.0979991	1.11743	3.91114e-07	3.68891
0	1.9	0.0980609	1.11733	3.64287e-07	3.6889
0	1.91	0.0980634	1.11757	3.55484e-07	3.6889
0	1.92	0.0980634	1.11757	3.55484e-07	3.68891
0	1.93	0.0979996	1.11748	3.47186e-07	3.68891
0	1.94	0.0979996	1.11748	3.47186e-07	3.68891
0	1.95	0.0981324	1.11728	3.21332e-07	3.68891
0	1.96	0.0979529	1.11786	3.16762e-07	3.6889
0	1.97	0.0979529	1.11786	3.16762e-07	3.68891
0	1.98	0.0979529	1.11786	3.16762e-07	3.68891
0	1.99	0.0980155	1.11752	2.94049e-07	3.6889
0	2	0.0979481	1.11745	2.88269e-07	3.6889
0	2.01	0.0980148	1.11744	2.8385e-07	3.68891
0	2.02	0.0980035	1.11772	2.74013e-07	3.6889
0	2.03	0.0979716	1.11753	2.68295e-07	3.6889
0	2.04	0.0978203	1.11764	2.54457e-07	3.6889
0	2.05	0.0978746	1.11724	2.46536e-07	3.6889
0	2.06	0.0978404	1.11783	2.4141e-07	3.6889
0	2.07	0.09792	1.11777	2.32906e-07	3.6889
0	2.08	0.0980586	1.1177	2.29884e-07	3.6889
0	2.09	0.0979039	1.1177	2.25812e-07	3.6889
0	2.1	0.0977822	1.11766	2.18155e-07	3.6889
0	2.11	0.0977822	1.11766	2.18155e-07	3.68891
0	2.12	0.0978159	1.11758	2.08855e-07	3.6889
0	2.13	0.0979649	1.11784	2.00946e-07	3.6889
0	2.14	0.0979649	1.11784	2.00946e-07	3.6889
0	2.15	0.0981266	1.11771	1.95954e-07	3.68891
0	2.16	0.098	1.11781	1.90363e-07	3.6889
0	2.17	0.098	1.11781	1.90363e-07	3.68891
0	2.18	0.0978349	1.11769	1.87569e-07	3.68891
0	2.19	0.0978801	1.11755	1.79463e-07	3.68891
0	2.2	0.0980154	1.11764	1.78287e-07	3.68891
0	2.21	0.0980154	1.11764	1.78287e-07	3.68891
0	2.22	0.0980527	1.11784	1.72444e-07	3.68891
0	2.23	0.0979418	1.11722	1.59828e-07	3.68891
0	2.24	0.0979418	1.11722	1.59828e-07	3.68891
0	2.25	0.0980107	1.1177	1.6091e-07	3.68891
0	2.26	0.0979524	1.11732	1.45148e-07	3.6889
0	2.27	0.0979376	1.11783	1.39774e-07	3.6889
0	2.28	0.0979376	1.11783	1.39774e-07	3.6889
0	2.29	0.0978593	1.11771	1.37901e-07	3.6889
0	2.3	0.0979254	1.11737	1.36397e-07	3.68891
0	2.31	0.0979794	1.11768	1.35091e-07	3.68891
0	2.32	0.0979794	1.11768	1.35091e-07	3.68891
0	2.33	0.0980529	1.11781	1.32553e-07	3.68892
0	2.34	0.0981145	1.11778	1.30753e-07	3.68892
0	2.35	0.0979318	1.11762	1.315e-07	3.68892
0	2.36	0.0981243	1.1173	1.24458e-07	3.68892
0	2.37	0.0980532	1.11749	1.20238e-07	3.68892
0	2.38	0.0980532	1.11749	1.20238e-07	3.68892
0	2.39	0.097986	1.11795	1.15364e-07	3.68892
0	2.4	0.0979132	1.11756	1.09689e-07	3.68891
0	2.41	0.0979132	1.11756	1.09689e-07	3.68892
0	2.42	0.098132	1.11777	1.05775e-07	3.68892
0	2.43	0.098132	1.11777	1.05775e-07	3.68892
0	2.44	0.0980661	1.11765	1.01252e-07	3.68892
0	2.45	0.0979311	1.11781	9.75069e-08	3.68891
0	2.46	0.0979311	1.11781	9.75069e-08	3.68892
0	2.47	0.0979311	1.11781	9.75069e-08	3.68892
0	2.48	0.0980268	1.11783	9.30588e-08	3.68892
0	2.49	0.0979622	1.11747	8.80428e-08	3.68891
0	2.5	0.0980142	1.11771	8.47428e-08	3.68891
0	2.51	0.0981048	1.11732	7.82787e-08	3.6889
0	2.52	0.0981048	1.11732	7.82787e-08	3.68891
0	2.53	0.0978319	1.11768	7.80763e-08	3.68891
0	2.54	0.0978319	1.11768	7.80763e-08	3.68892
0	2.55	0.0978319	1.11768	7.80763e-08	3.68892
0	2.56	0.0979726	1.1175	7.68893e-08	3.68892
0	2.57	0.0978294	1.11765	7.55825e-08	3.68892
0	2.58	0.0978972	1.11744	7.2637e-08	3.68892
0	2.59	0.0978761	1.11778	6.54064e-08	3.6889
0	2.6	0.0979035	1.11792	6.3019e-08	3.6889
0	2.61	0.0979002	1.11783	5.6717e-08	3.68889
0	2.62	0.0979539	1.11765	5.48051e-08	3.68888
0	2.63	0.0980942	1.11783	5.17247e-08	3.68888
0	2.64	0.0979248	1.11733	5.04549e-08	3.68888
0	2.65	0.0980296	1.11757	5.01296e-08	3.68888
0	2.66	0.0979787	1.11796	4.93137e-08	3.68888
0	2.67	0.0978673	1.11758	4.89768e-08	3.68889
0	2.68	0.0978185	1.11781	4.71704e-08	3.68889
0	2.69	0.0979791	1.11777	4.79761e-08	3.68889
0	2.7	0.0980932	1.11762	4.621e-08	3.68889
0	2.71	0.0980932	1.11762	4.621e-08	3.68889
0	2.72	0.0981586	1.11772	4.49227e-08	3.68889
0	2.73	0.0980002	1.11761	4.32777e-08	3.68889
0	2.74	0.0980002	1.11761	4.32777e-08	3.68889
0	2.75	0.0980206	1.11752	4.17325e-08	3.68889
0	2.76	0.0980206	1.11752	4.17325e-08	3.68889
0	2.77	0.0980004	1.11735	4.04741e-08	3.6889
0	2.78	0.097921	1.11778	3.77622e-08	3.68889
0	2.79	0.0978255	1.11759	3.53138e-08	3.68888
0	2.8	0.0978453	1.11785	3.37103e-08	3.68888
0	2.81	0.097942	1.11742	3.38514e-08	3.68888
0	2.82	0.097942	1.11742	3.38514e-08	3.68888
0	2.83	0.0979737	1.1175	3.34002e-08	3.68888
0	2.84	0.0981656	1.11742	3.03821e-08	3.68888
0	2.85	0.0981391	1.11739	2.92678e-08	3.68887
0	2.86	0.0978485	1.11763	2.92313e-08	3.68887
0	2.87	0.0979986	1.1179	2.91812e-08	3.68888
0	2.88	0.0981125	1.1173	2.74672e-08	3.68887
0	2.89	0.0980982	1.11755	2.69888e-08	3.68887
0	2.9	0.0980982	1.11755	2.69888e-08	3.68888
0	2.91	0.0980982	1.11755	2.69888e-08	3.68888
0	2.92	0.0980418	1.11751	2.65138e-08	3.68888
0	2.93	0.0980418	1.11751	2.65138e-08	3.68888
0	2.94	0.0980418	1.11751	2.65138e-08	3.68889
0	2.95	0.0980245	1.1173	2.51912e-08	3.68889
0	2.96	0.0977891	1.11781	2.40942e-08	3.68888
0	2.97	0.0980495	1.11774	2.27898e-08	3.68887
0	2.98	0.0980495	1.11774	2.27898e-08	3.68888
0	2.99	0.0980487	1.11778	2.21568e-08	3.68888
0	3	0.0980847	1.11758	2.01631e-08	3.68886
0	3.01	0.0980847	1.11758	2.01631e-08	3.68887
0	3.02	0.0980127	1.11752	1.98359e-08	3.68887
0	3.03	0.0980739	1.11778	1.8909e-08	3.68887
0	3.04	0.0980525	1.11744	1.8563e-08	3.68887
0	3.05	0.0980813	1.11773	1.83304e-08	3.68887
0	3.06	0.0981204	1.11775	1.74487e-08	3.68886
0	3.07	0.0978886	1.11795	1.59894e-08	3.68885
0	3.08	0.0981066	1.11776	1.59816e-08	3.68886
0	3.09	0.0979743	1.11789	1.59593e-08	3.68886
0	3.1	0.0980461	1.11741	1.51329e-08	3.68886
0	3.11	0.098008	1.11762	1.44696e-08	3.68885
0	3.12	0.0980986	1.11756	1.38567e-08	3.68885
0	3.13	0.0981257	1.11755	1.32786e-08	3.68885
0	3.14	0.0978869	1.11752	1.27733e-08	3.68884
0	3.15	0.0978869	1.11752	1.27733e-08	3.68885
0	3.16	0.0979231	1.11757	1.16797e-08	3.68884
0	3.17	0.097836	1.11764	1.12853e-08	3.68884
0	3.18	0.0980608	1.11774	9.95607e-09	3.68882
0	3.19	0.0980608	1.11774	9.95607e-09	3.68882
0	3.2	0.0980608	1.11774	9.95607e-09	3.68883
0	3.21	0.0980292	1.11758	9.88714e-09	3.68883
0	3.22	0.0979458	1.11759	9.44982e-09	3.68882
0	3.23	0.0979458	1.11759	9.44982e-09	3.68883
0	3.24	0.0979458	1.11759	9.44982e-09	3.68883
0	3.25	0.0979249	1.11742	8.86021e-09	3.68882
0	3.26	0.0979249	1.11742	8.86021e-09	3.68883
0	3.27	0.0979719	1.11791	8.76173e-09	3.68883
0	3.28	0.0978492	1.11756	8.45735e-09	3.68883
0	3.29	0.097981	1.11763	8.32835e-09	3.68882
0	3.3	0.0980269	1.11787	7.89162e-09	3.68882
0	3.31	0.0980269	1.11787	7.89162e-09	3.68882
0	3.32	0.0980091	1.1178	7.67533e-09	3.68882
0	3.33	0.0980116	1.11745	7.15257e-09	3.68882
0	3.34	0.0980116	1.11745	7.15257e-09	3.68882
0	3.35	0.0978646	1.11762	7.02009e-09	3.68882
0	3.36	0.0980135	1.11755	6.96056e-09	3.68882
0	3.37	0.0979628	1.11779	6.62705e-09	3.68882
0	3.38	0.0979976	1.11727	6.13362e-09	3.68881
0	3.39	0.0980261	1.11764	5.72204e-09	3.6888
0	3.4	0.097929	1.11759	5.23679e-09	3.6888
0	3.41	0.0979377	1.11762	5.1564e-09	3.6888
0	3.42	0.0979844	1.11745	4.97626e-09	3.6888
0	3.43	0.0978823	1.1177	4.91606e-09	3.6888
0	3.44	0.0981327	1.11772	4.74754e-09	3.6888
0	3.45	0.0979853	1.11762	4.47094e-09	3.68879
0	3.46	0.0978729	1.11769	4.11617e-09	3.68879
0	3.47	0.0978729	1.11769	4.11617e-09	3.68879
0	3.48	0.0980106	1.11773	4.16444e-09	3.68879
0	3.49	0.0979799	1.11772	4.06497e-09	3.68879
0	3.5	0.0979567	1.11754	4.01694e-09	3.68879
0	3.51	0.0979567	1.11754	4.01694e-09	3.68879
0	3.52	0.0979567	1.11754	4.01694e-09	3.68879
0	3.53	0.0979567	1.11754	4.01694e-09	3.68879
0	3.54	0.0979988	1.11782	3.75359e-09	3.68879
0	3.55	0.0977923	1.11757	3.5624e-09	3.68879
0	3.56	0.0980966	1.11772	3.55157e-09	3.68879
0	3.57	0.097987	1.11785	3.27885e-09	3.68878
0	3.58	0.0980451	1.11761	2.85225e-09	3.68877
0	3.59	0.0979932	1.11782	2.76711e-09	3.68877
0	3.6	0.0980121	1.11763	2.70107e-09	3.68877
0	3.61	0.0980121	1.11763	2.70107e-09	3.68877
0	3.62	0.0980121	1.11763	2.70107e-09	3.68877
0	3.63	0.0980121	1.11763	2.70107e-09	3.68877
0	3.64	0.0980121	1.11763	2.70107e-09	3.68877
0	3.65	0.0979335	1.11772	2.63022e-09	3.68877
0	3.66	0.0979335	1.11772	2.63022e-09	3.68877
0	3.67	0.0979335	1.11772	2.63022e-09	3.68877
0	3.68	0.0980414	1.11757	2.5881e-09	3.68877
0	3.69	0.0979898	1.11748	2.36019e-09	3.68876
0	3.7	0.0979898	1.11748	2.36019e-09	3.68877
0	3.71	0.0979278	1.11751	2.12788e-09	3.68876
0	3.72	0.0979707	1.11759	2.08719e-09	3.68876
0	3.73	0.0979566	1.11762	2.08311e-09	3.68876
0	3.74	0.0979566	1.11762	2.08311e-09	3.68876
0	3.75	0.0979566	1.11762	2.08311e-09	3.68876
0	3.76	0.0980622	1.11767	2.03731e-09	3.68876
0	3.77	0.0979309	1.11756	1.9872e-09	3.68876
0	3.78	0.0980767	1.11786	1.91607e-09	3.68876
0	3.79	0.0980836	1.11764	1.86389e-09	3.68875
0	3.8	0.0980836	1.11764	1.86389e-09	3.68875
0	3.81	0.098004	1.11755	1.76085e-09	3.68875
0	3.82	0.0979216	1.11768	1.73185e-09	3.68875
0	3.83	0.0979487	1.11774	1.70821e-09	3.68875
0	3.84	0.0980017	1.11776	1.69037e-09	3.68875
0	3.85	0.0980017	1.11776	1.69037e-09	3.68875
0	3.86	0.0980017	1.11776	1.69037e-09	3.68874
0	3.87	0.0980013	1.11764	1.6844e-09	3.68874
0	3.88	0.0980366	1.1177	1.66251e-09	3.68874
0	3.89	0.0980366	1.1177	1.66251e-09	3.68874
0	3.9	0.0980366	1.1177	1.66251e-09	3.68874
0	3.91	0.097966	1.11783	1.64436e-09	3.68874
0	3.92	0.097966	1.11783	1.64436e-09	3.68874
0	3.93	0.0979618	1.11794	1.50008e-09	3.68873
0	3.94	0.0979716	1.11764	1.43824e-09	3.68873
0	3.95	0.0979716	1.11764	1.43824e-09	3.68873
0	3.96	0.0979716	1.11764	1.43824e-09	3.68873
0	3.97	0.0979716	1.11764	1.43824e-09	3.68873
0	3.98	0.0979298	1.11781	1.42294e-09	3.68872
0	3.99	0.0979785	1.11783	1.3573e-09	3.68872
0	4	0.0979785	1.11783	1.3573e-09	3.68872
0	4.01	0.0979785	1.11783	1.3573e-09	3.68872
0	4.02	0.0979785	1.11783	1.3573e-09	3.68872
0	4.03	0.0979785	1.11783	1.3573e-09	3.68871
0	4.04	0.0979785	1.11783	1.3573e-09	3.68871
0	4.05	0.0979785	1.11783	1.3573e-09	3.68871
0	4.06	0.0979785	1.11783	1.3573e-09	3.68871
0	4.07	0.0979785	1.11783	1.3573e-09	3.6887
0	4.08	0.0979785	1.11783	1.3573e-09	3.6887
0	4.09	0.0979785	1.11783	1.3573e-09	3.6887
0	4.1	0.0979785	1.11783	1.3573e-09	3.68869
0	4.11	0.0979785	1.11783	1.3573e-09	3.68869
0	4.12	0.0979785	1.11783	1.3573e-09	3.68868
0	4.13	0.097951	1.11789	1.36397e-09	3.68868
0	4.14	0.0980078	1.11778	1.39184e-09	3.68868
0	4.15	0.0980078	1.11778	1.39184e-09	3.68867
0	4.16	0.0980078	1.11778	1.39184e-09	3.68867
0	4.17	0.0979547	1.1178	1.40826e-09	3.68866
0	4.18	0.0979547	1.1178	1.40826e-09	3.68865
0	4.19	0.0979547	1.1178	1.40826e-09	3.68865
0	4.2	0.0979547	1.1178	1.40826e-09	3.68864
0	4.21	0.0978793	1.11804	1.41818e-09	3.68863
0	4.22	0.0980045	1.11811	1.47942e-09	3.68862
0	4.23	0.0980045	1.11811	1.47942e-09	3.68862
0	4.24	0.097956	1.11812	1.47774e-09	3.68861
0	4.25	0.0978852	1.11801	1.53512e-09	3.6886
0	4.26	0.0978852	1.11801	1.53512e-09	3.68859
0	4.27	0.0979416	1.11819	1.55704e-09	3.68858
0	4.28	0.0981103	1.11817	1.61541e-09	3.68856
0	4.29	0.0979318	1.11817	1.73744e-09	3.68854
0	4.3	0.0979318	1.11817	1.73744e-09	3.68853
0	4.31	0.0978333	1.11843	1.81805e-09	3.68851
0	4.32	0.0978594	1.11812	1.93711e-09	3.68849
0	4.33	0.097902	1.11849	1.91735e-09	3.68847
0	4.34	0.0979901	1.11815	2.07826e-09	3.68845
0	4.35	0.0980242	1.11838	2.07256e-09	3.68843
0	4.36	0.0978279	1.11865	2.14379e-09	3.6884
0	4.37	0.0979091	1.1185	2.16693e-09	3.68838
0	4.38	0.0979091	1.1185	2.16693e-09	3.68836
0	4.39	0.0979091	1.1185	2.16693e-09	3.68834
0	4.4	0.0978595	1.11902	2.21717e-09	3.68831
0	4.41	0.0979781	1.1187	2.32614e-09	3.68828
0	4.42	0.0979043	1.11878	2.34339e-09	3.68825
0	4.43	0.0979141	1.11904	2.43243e-09	3.68821
0	4.44	0.0979102	1.11902	2.46714e-09	3.68818
0	4.45	0.0980024	1.11914	2.61244e-09	3.68814
0	4.46	0.0979129	1.11942	2.68583e-09	3.68811
0	4.47	0.0978547	1.11994	2.96086e-09	3.68806
0	4.48	0.0978331	1.11999	3.24282e-09	3.68801
0	4.49	0.0978331	1.11999	3.24282e-09	3.68798
0	4.5	0.0978982	1.11982	3.2683e-09	3.68795
0	4.51	0.0977904	1.12017	3.27509e-09	3.68792
0	4.52	0.0977904	1.12017	3.27509e-09	3.68789
0	4.53	0.0977904	1.12017	3.27509e-09	3.68786
0	4.54	0.0979127	1.12016	3.27489e-09	3.68783
0	4.55	0.0978791	1.12045	3.29003e-09	3.6878
0	4.56	0.0978791	1.12045	3.29003e-09	3.68777
0	4.57	0.0978948	1.12061	3.28308e-09	3.68774
0	4.58	0.0978948	1.12061	3.28308e-09	3.68771
0	4.59	0.0977759	1.12086	3.23686e-09	3.68768
0	4.6	0.0977759	1.12086	3.23686e-09	3.68765
0	4.61	0.0977759	1.12086	3.23686e-09	3.68763
0	4.62	0.0978789	1.12113	3.16511e-09	3.68759
0	4.63	0.0978789	1.12113	3.16511e-09	3.68757
0	4.64	0.0977931	1.12113	3.0091e-09	3.68752
0	4.65	0.0980096	1.12135	2.83836e-09	3.68748
0	4.66	0.0978648	1.12093	2.73802e-09	3.68744
0	4.67	0.0979223	1.12125	2.73301e-09	3.68741
0	4.68	0.0977953	1.12085	2.6405e-09	3.68737
0	4.69	0.0979237	1.12128	2.59874e-09	3.68733
0	4.7	0.0978624	1.1212	2.48928e-09	3.68729
0	4.71	0.0979114	1.12121	2.45297e-09	3.68726
0	4.72	0.0978383	1.12106	2.35672e-09	3.68722
0	4.73	0.0978026	1.12101	2.3052e-09	3.68718
0	4.74	0.0980025	1.12126	2.29603e-09	3.68715
0	4.75	0.097847	1.12188	2.28665e-09	3.68712
0	4.76	0.0977293	1.12134	2.16641e-09	3.68707
0	4.77	0.0976779	1.1215	2.11773e-09	3.68703
0	4.78	0.0979442	1.12141	1.94707e-09	3.68698
0	4.79	0.0978648	1.12127	1.89375e-09	3.68694
0	4.8	0.0977884	1.12116	1.76219e-09	3.68691
0	4.81	0.0978459	1.12141	1.78172e-09	3.68686
0	4.82	0.0978459	1.12141	1.78172e-09	3.68683
0	4.83	0.0979059	1.12161	1.77693e-09	3.68679
0	4.84	0.0978408	1.12178	1.75275e-09	3.68675
0	4.85	0.0978722	1.1218	1.73654e-09	3.68672
0	4.86	0.097853	1.12181	1.72712e-09	3.68668
0	4.87	0.0978836	1.12193	1.61667e-09	3.68663
0	4.88	0.0978713	1.1218	1.59832e-09	3.68659
0	4.89	0.0978713	1.1218	1.59832e-09	3.68656
0	4.9	0.0977598	1.12246	1.52075e-09	3.68652
0	4.91	0.0978651	1.12178	1.42752e-09	3.68646
0	4.92	0.0978193	1.12181	1.30953e-09	3.68642
0	4.93	0.0978193	1.12181	1.30953e-09	3.68638
0	4.94	0.0978092	1.122	1.29251e-09	3.68633
0	4.95	0.0978092	1.122	1.29251e-09	3.68629
0	4.96	0.0978491	1.12206	1.24089e-09	3.68625
0	4.97	0.0976824	1.12225	1.19325e-09	3.68621
0	4.98	0.0978723	1.12207	1.14974e-09	3.68616
0	4.99	0.0978723	1.12207	1.14974e-09	3.68612
0	5	0.097759	1.12216	1.13755e-09	3.68608
0.01	0.02	0.098898	1.1008	0.000333792	3.54813
0.01	0.02	0.0985646	1.10055	0.000297522	3.5481
0.01	0.03	0.0984644	1.10067	0.000289687	3.54814
0.01	0.04	0.0984113	1.1008	0.000273425	3.54817
0.01	0.05	0.0984113	1.1008	0.000273425	3.54821
0.01	0.06	0.0984864	1.10048	0.000241064	3.54822
0.01	0.07	0.0984864	1.10048	0.000241064	3.54826
0.01	0.08	0.098468	1.10079	0.000224244	3.54827
0.01	0.09	0.0983705	1.10066	0.000218704	3.5483
0.01	0.1	0.0983564	1.10061	0.000217996	3.54834
0.01	0.11	0.0984938	1.10108	0.000215431	3.54837
0.01	0.12	0.0984104	1.10071	0.000211199	3.54839
0.01	0.13	0.0985358	1.10086	0.000200476	3.54841
0.01	0.14	0.0985358	1.10086	0.000200476	3.54844
0.01	0.15	0.0984951	1.10061	0.000198337	3.54847
0.01	0.16	0.0985403	1.10079	0.000185526	3.54847
0.01	0.17	0.0986157	1.10113	0.000174863	3.54849
0.01	0.18	0.098483	1.10067	0.000167233	3.54849
0.01	0.19	0.0983773	1.10064	0.000164428	3.54851
0.01	0.2	0.0986353	1.1009	0.000150341	3.54851
0.01	0.21	0.0982507	1.10084	0.000143182	3.54851
0.01	0.22	0.0985104	1.10076	0.000143451	3.54854
0.01	0.23	0.0985087	1.1005	0.000141334	3.54856
0.01	0.24	0.0985867	1.10059	0.000135595	3.54856
0.01	0.25	0.0984709	1.10053	0.000132269	3.54858
0.01	0.26	0.0986563	1.10064	0.000128225	3.54859
0.01	0.27	0.0985599	1.10079	0.000122782	3.54859
0.01	0.28	0.0986701	1.10075	0.0001179	3.5486
0.01	0.29	0.0985836	1.10038	0.000117256	3.54862
0.01	0.3	0.0985883	1.10054	0.000115944	3.54864
0.01	0.31	0.0985883	1.10054	0.000115944	3.54867
0.01	0.32	0.0984293	1.10042	0.000107866	3.54866
0.01	0.33	0.0983636	1.10083	0.000103682	3.54866
0.01	0.34	0.0987396	1.10054	9.72372e-05	3.54865
0.01	0.35	0.0984822	1.10037	9.71686e-05	3.54867
0.01	0.36	0.0984612	1.10022	8.86677e-05	3.54864
0.01	0.37	0.0984458	1.10042	8.80238e-05	3.54866
0.01	0.38	0.0984161	1.10052	8.3865e-05	3.54865
0.01	0.39	0.0984161	1.10052	8.3865e-05	3.54868
0.01	0.4	0.0984161	1.10052	8.3865e-05	3.5487
0.01	0.41	0.0984078	1.10098	7.86748e-05	3.54869
0.01	0.42	0.0984078	1.10098	7.86748e-05	3.54871
0.01	0.43	0.0984499	1.10097	7.63511e-05	3.54872
0.01	0.44	0.0984092	1.10107	6.97754e-05	3.54869
0.01	0.45	0.098386	1.1007	6.74126e-05	3.54868
0.01	0.46	0.0985797	1.10054	5.94293e-05	3.54863
0.01	0.47	0.0986943	1.10086	5.77949e-05	3.54864
0.01	0.48	0.0985258	1.10014	5.47544e-05	3.54863
0.01	0.49	0.098567	1.10052	5.22777e-05	3.54861
0.01	0.5	0.0986458	1.10047	4.90318e-05	3.5486
0.01	0.51	0.0985039	1.10063	4.86559e-05	3.54861
0.01	0.52	0.0984943	1.10041	4.73944e-05	3.54862
0.01	0.53	0.0983629	1.10022	4.27744e-05	3.54859
0.01	0.54	0.0987087	1.10046	4.23916e-05	3.5486
0.01	0.55	0.09861	1.10068	4.09356e-05	3.54859
0.01	0.56	0.0982865	1.10077	3.93502e-05	3.54859
0.01	0.57	0.0984596	1.10045	3.81334e-05	3.54859
0.01	0.58	0.0984256	1.10084	3.55517e-05	3.54857
0.01	0.59	0.0984256	1.10084	3.55517e-05	3.54859
0.01	0.6	0.0985201	1.10068	3.31177e-05	3.54856
0.01	0.61	0.0983875	1.10015	3.16623e-05	3.54856
0.01	0.62	0.0983755	1.10048	3.15711e-05	3.54857
0.01	0.63	0.0982966	1.10071	3.1301e-05	3.54859
0.01	0.64	0.0985357	1.10023	2.9094e-05	3.54856
0.01	0.65	0.0984836	1.10054	2.76915e-05	3.54855
0.01	0.66	0.0985845	1.10073	2.53795e-05	3.54853
0.01	0.67	0.0982761	1.10031	2.34123e-05	3.54851
0.01	0.68	0.0984822	1.10054	2.25415e-05	3.5485
0.01	0.69	0.0984457	1.10037	2.20645e-05	3.5485
0.01	0.7	0.09847	1.10095	2.13413e-05	3.5485
0.01	0.71	0.0986445	1.10036	2.02649e-05	3.54849
0.01	0.72	0.0983848	1.10039	2.02065e-05	3.5485
0.01	0.73	0.0984643	1.10058	1.91971e-05	3.54849
0.01	0.74	0.0986065	1.10074	1.89166e-05	3.5485
0.01	0.75	0.0986065	1.10074	1.89166e-05	3.54851
0.01	0.76	0.098396	1.1009	1.85724e-05	3.54852
0.01	0.77	0.0985266	1.101	1.71663e-05	3.5485
0.01	0.78	0.0984218	1.10057	1.61475e-05	3.54848
0.01	0.79	0.0984218	1.10057	1.61475e-05	3.54849
0.01	0.8	0.0986415	1.10047	1.38531e-05	3.54844
0.01	0.81	0.0983237	1.10016	1.31621e-05	3.54844
0.01	0.82	0.0986495	1.10038	1.24764e-05	3.54843
0.01	0.83	0.0984461	1.1008	1.16476e-05	3.54841
0.01	0.84	0.0984126	1.09996	1.1246e-05	3.54842
0.01	0.85	0.0984841	1.10026	1.02547e-05	3.54839
0.01	0.86	0.0983655	1.10036	9.20945e-06	3.54836
0.01	0.87	0.0984846	1.10045	8.3173e-06	3.54834
0.01	0.88	0.0985063	1.10057	7.89007e-06	3.54833
0.01	0.89	0.0984216	1.10055	7.548e-06	3.54833
0.01	0.9	0.0984216	1.10055	7.548e-06	3.54833
0.01	0.91	0.0984586	1.10078	7.4104e-06	3.54834
0.01	0.92	0.0985266	1.10046	7.13638e-06	3.54833
0.01	0.93	0.0984824	1.10035	6.48547e-06	3.54832
0.01	0.94	0.0984818	1.10043	6.3203e-06	3.54832
0.01	0.95	0.0984348	1.10075	6.14562e-06	3.54832
0.01	0.96	0.0984277	1.10053	5.91109e-06	3.54831
0.01	0.97	0.0985294	1.1003	5.58402e-06	3.54831
0.01	0.98	0.0984962	1.10032	5.43573e-06	3.54831
0.01	0.99	0.098497	1.10048	5.27518e-06	3.5483
0.01	1	0.098506	1.1003	5.09336e-06	3.5483
0.01	1.01	0.0984983	1.10064	4.89881e-06	3.5483
0.01	1.02	0.0984439	1.1003	4.84318e-06	3.5483
0.01	1.03	0.0984055	1.10073	4.57676e-06	3.5483
0.01	1.04	0.098554	1.10033	4.49981e-06	3.5483
0.01	1.05	0.0985337	1.10023	4.46555e-06	3.5483
0.01	1.06	0.0985287	1.10029	3.88146e-06	3.54828
0.01	1.07	0.0985236	1.10035	3.89314e-06	3.54828
0.01	1.08	0.0983854	1.10043	3.63384e-06	3.54828
0.01	1.09	0.0984606	1.10054	3.535e-06	3.54827
0.01	1.1	0.0986021	1.10055	3.44616e-06	3.54828
0.01	1.11	0.0984113	1.10046	3.36707e-06	3.54827
0.01	1.12	0.09857	1.10039	3.3426e-06	3.54828
0.01	1.13	0.0984369	1.10032	3.1435e-06	3.54827
0.01	1.14	0.0984369	1.10032	3.1435e-06	3.54828
0.01	1.15	0.0984284	1.10044	3.09349e-06	3.54828
0.01	1.16	0.0985165	1.10042	3.08085e-06	3.54828
0.01	1.17	0.0984242	1.10082	3.00001e-06	3.54829
0.01	1.18	0.098534	1.10038	2.87713e-06	3.54828
0.01	1.19	0.0984977	1.1006	2.83225e-06	3.54828
0.01	1.2	0.0984805	1.10016	2.61372e-06	3.54827
0.01	1.21	0.0984223	1.10046	2.63061e-06	3.54828
0.01	1.22	0.098565	1.10064	2.61647e-06	3.54828
0.01	1.23	0.0985854	1.10051	2.57286e-06	3.54828
0.01	1.24	0.0983635	1.10081	2.49296e-06	3.54829
0.01	1.25	0.0985072	1.10063	2.50448e-06	3.54829
0.01	1.26	0.0984344	1.10047	2.25052e-06	3.54827
0.01	1.27	0.0984344	1.10047	2.25052e-06	3.54828
0.01	1.28	0.0984824	1.10057	2.21189e-06	3.54828
0.01	1.29	0.0984824	1.10057	2.21189e-06	3.54828
0.01	1.3	0.0984824	1.10057	2.21189e-06	3.54829
0.01	1.31	0.0985197	1.10058	2.07331e-06	3.54828
0.01	1.32	0.0984878	1.10039	2.02045e-06	3.54828
0.01	1.33	0.0984024	1.10069	1.85368e-06	3.54827
0.01	1.34	0.0985477	1.10066	1.80708e-06	3.54827
0.01	1.35	0.0985477	1.10066	1.80708e-06	3.54827
0.01	1.36	0.0985477	1.10066	1.80708e-06	3.54828
0.01	1.37	0.0985044	1.10037	1.79102e-06	3.54828
0.01	1.38	0.0984535	1.10074	1.76795e-06	3.54829
0.01	1.39	0.0986241	1.1008	1.68982e-06	3.54829
0.01	1.4	0.0983475	1.10051	1.59644e-06	3.54828
0.01	1.41	0.0983185	1.10057	1.57947e-06	3.54828
0.01	1.42	0.0985633	1.10044	1.54721e-06	3.54828
0.01	1.43	0.0985213	1.10048	1.53468e-06	3.54828
0.01	1.44	0.0984225	1.10061	1.47796e-06	3.54828
0.01	1.45	0.0984225	1.10061	1.47796e-06	3.54828
0.01	1.46	0.0985899	1.10038	1.44387e-06	3.54829
0.01	1.47	0.0985899	1.10038	1.44387e-06	3.54829
0.01	1.48	0.0984096	1.10031	1.32212e-06	3.54828
0.01	1.49	0.0984096	1.10031	1.32212e-06	3.54828
0.01	1.5	0.0985308	1.10026	1.30951e-06	3.54829
0.01	1.51	0.0985949	1.10093	1.25817e-06	3.54829
0.01	1.52	0.0985499	1.10077	1.16259e-06	3.54827
0.01	1.53	0.0985118	1.10056	1.12292e-06	3.54827
0.01	1.54	0.0985118	1.10056	1.12292e-06	3.54827
0.01	1.55	0.0983587	1.10085	1.08265e-06	3.54828
0.01	1.56	0.0983984	1.10063	1.07479e-06	3.54828
0.01	1.57	0.0984517	1.10055	1.07171e-06	3.54828
0.01	1.58	0.0983798	1.10036	1.02089e-06	3.54828
0.01	1.59	0.0983798	1.10036	1.02089e-06	3.54828
0.01	1.6	0.0983717	1.10061	1.00097e-06	3.54828
0.01	1.61	0.0984088	1.10061	9.86176e-07	3.54828
0.01	1.62	0.0984792	1.1007	9.14739e-07	3.54827
0.01	1.63	0.0984041	1.1003	8.86355e-07	3.54827
0.01	1.64	0.0986265	1.10086	8.34853e-07	3.54827
0.01	1.65	0.0985176	1.10079	8.38611e-07	3.54827
0.01	1.66	0.0984285	1.10062	8.0325e-07	3.54827
0.01	1.67	0.0984285	1.10062	8.0325e-07	3.54827
0.01	1.68	0.0984285	1.10062	8.0325e-07	3.54828
0.01	1.69	0.0985118	1.10054	7.81675e-07	3.54828
0.01	1.7	0.0985118	1.10054	7.81675e-07	3.54828
0.01	1.71	0.0985458	1.10062	7.44248e-07	3.54828
0.01	1.72	0.0985534	1.10043	7.30405e-07	3.54828
0.01	1.73	0.0985534	1.10043	7.30405e-07	3.54828
0.01	1.74	0.0985534	1.10043	7.30405e-07	3.54829
0.01	1.75	0.0985534	1.10043	7.30405e-07	3.54829
0.01	1.76	0.0985534	1.10043	7.30405e-07	3.5483
0.01	1.77	0.098444	1.10071	6.93974e-07	3.54829
0.01	1.78	0.098444	1.10071	6.93974e-07	3.5483
0.01	1.79	0.0983808	1.10074	6.82997e-07	3.5483
0.01	1.8	0.0983808	1.10074	6.82997e-07	3.54831
0.01	1.81	0.0984134	1.10036	6.81349e-07	3.54831
0.01	1.82	0.0984134	1.10036	6.81349e-07	3.54832
0.01	1.83	0.0984786	1.10038	6.66276e-07	3.54832
0.01	1.84	0.0984947	1.10044	6.57798e-07	3.54832
0.01	1.85	0.0984947	1.10044	6.57798e-07	3.54833
0.01	1.86	0.0984829	1.10046	6.3284e-07	3.54832
0.01	1.87	0.0984312	1.10069	5.98324e-07	3.54832
0.01	1.88	0.0984249	1.10075	5.95589e-07	3.54832
0.01	1.89	0.0985586	1.10074	5.84502e-07	3.54832
0.01	1.9	0.0986357	1.10098	5.46214e-07	3.54832
0.01	1.91	0.0984064	1.10055	5.16504e-07	3.5483
0.01	1.92	0.0983604	1.10043	5.08929e-07	3.54831
0.01	1.93	0.0983604	1.10043	5.08929e-07	3.54831
0.01	1.94	0.0983604	1.10043	5.08929e-07	3.54832
0.01	1.95	0.0985012	1.10086	4.98056e-07	3.54832
0.01	1.96	0.0985122	1.10074	4.74961e-07	3.54831
0.01	1.97	0.0983585	1.10056	4.41514e-07	3.5483
0.01	1.98	0.0984251	1.1003	4.30878e-07	3.5483
0.01	1.99	0.0985526	1.10058	4.30248e-07	3.54831
0.01	2	0.0984835	1.10088	4.2341e-07	3.54831
0.01	2.01	0.0984961	1.10053	4.23298e-07	3.54831
0.01	2.02	0.0984961	1.10053	4.23298e-07	3.54832
0.01	2.03	0.0983207	1.10067	4.08261e-07	3.54832
0.01	2.04	0.098473	1.10058	4.02162e-07	3.54832
0.01	2.05	0.098473	1.10058	4.02162e-07	3.54832
0.01	2.06	0.0984079	1.10028	3.70293e-07	3.54831
0.01	2.07	0.0985782	1.10037	3.45659e-07	3.5483
0.01	2.08	0.0984128	1.10031	3.2796e-07	3.54829
0.01	2.09	0.0986094	1.1008	2.97179e-07	3.54828
0.01	2.1	0.0984173	1.10066	2.94067e-07	3.54828
0.01	2.11	0.0984663	1.10066	2.9042e-07	3.54828
0.01	2.12	0.0985013	1.10075	2.7952e-07	3.54828
0.01	2.13	0.0985013	1.10075	2.7952e-07	3.54828
0.01	2.14	0.0985976	1.10073	2.66461e-07	3.54828
0.01	2.15	0.0985572	1.10055	2.64166e-07	3.54828
0.01	2.16	0.0982754	1.10075	2.43221e-07	3.54827
0.01	2.17	0.0983843	1.10077	2.38484e-07	3.54827
0.01	2.18	0.0983843	1.10077	2.38484e-07	3.54828
0.01	2.19	0.0984463	1.10056	2.23798e-07	3.54827
0.01	2.2	0.0986277	1.10063	1.98978e-07	3.54825
0.01	2.21	0.0983991	1.10057	1.85416e-07	3.54824
0.01	2.22	0.0983081	1.10049	1.81104e-07	3.54824
0.01	2.23	0.0986664	1.10031	1.73894e-07	3.54824
0.01	2.24	0.0983363	1.10044	1.59997e-07	3.54823
0.01	2.25	0.0984735	1.10067	1.46239e-07	3.54822
0.01	2.26	0.0984123	1.10081	1.3751e-07	3.54821
0.01	2.27	0.0984123	1.10081	1.3751e-07	3.54822
0.01	2.28	0.0986114	1.10042	1.31029e-07	3.54821
0.01	2.29	0.0984527	1.10048	1.31658e-07	3.54821
0.01	2.3	0.0984196	1.10095	1.24944e-07	3.54822
0.01	2.31	0.0985451	1.10073	1.20508e-07	3.54821
0.01	2.32	0.0985859	1.10059	1.1391e-07	3.5482
0.01	2.33	0.0985859	1.10059	1.1391e-07	3.54821
0.01	2.34	0.0985733	1.10068	1.06323e-07	3.5482
0.01	2.35	0.0984049	1.10023	9.92733e-08	3.5482
0.01	2.36	0.0985468	1.10041	9.41545e-08	3.54819
0.01	2.37	0.0983885	1.10043	8.70266e-08	3.54818
0.01	2.38	0.0985087	1.1003	8.32161e-08	3.54818
0.01	2.39	0.0985087	1.1003	8.32161e-08	3.54818
0.01	2.4	0.0985815	1.10048	8.33244e-08	3.54819
0.01	2.41	0.0985815	1.10048	8.33244e-08	3.54819
0.01	2.42	0.0984327	1.10058	8.28386e-08	3.54819
0.01	2.43	0.098378	1.10048	8.16766e-08	3.54819
0.01	2.44	0.098509	1.10059	8.04452e-08	3.54819
0.01	2.45	0.098412	1.10067	7.87368e-08	3.54819
0.01	2.46	0.0985163	1.10066	7.82257e-08	3.54819
0.01	2.47	0.0985163	1.10066	7.82257e-08	3.5482
0.01	2.48	0.0985715	1.10046	7.70505e-08	3.5482
0.01	2.49	0.0985057	1.10054	7.44663e-08	3.5482
0.01	2.5	0.0984098	1.10064	7.291e-08	3.5482
0.01	2.51	0.0984098	1.10064	7.291e-08	3.5482
0.01	2.52	0.0984098	1.10064	7.291e-08	3.5482
0.01	2.53	0.0985516	1.10039	7.04121e-08	3.5482
0.01	2.54	0.0985691	1.10049	6.80516e-08	3.5482
0.01	2.55	0.0984705	1.10047	6.39261e-08	3.54819
0.01	2.56	0.0985118	1.10076	6.16438e-08	3.54819
0.01	2.57	0.0985631	1.10053	6.05916e-08	3.54819
0.01	2.58	0.0984428	1.10065	6.03134e-08	3.54819
0.01	2.59	0.0985092	1.10058	6.05201e-08	3.5482
0.01	2.6	0.0983764	1.10066	5.72377e-08	3.54819
0.01	2.61	0.0984056	1.10051	5.5931e-08	3.54819
0.01	2.62	0.0983871	1.10046	5.00675e-08	3.54818
0.01	2.63	0.0984641	1.10054	5.00882e-08	3.54818
0.01	2.64	0.0985503	1.10035	4.62065e-08	3.54818
0.01	2.65	0.0985341	1.10053	4.51778e-08	3.54818
0.01	2.66	0.0985201	1.10026	4.30541e-08	3.54817
0.01	2.67	0.0983312	1.10054	4.0432e-08	3.54817
0.01	2.68	0.098533	1.10045	3.88966e-08	3.54817
0.01	2.69	0.098533	1.10045	3.88966e-08	3.54817
0.01	2.7	0.0985632	1.10074	3.45169e-08	3.54816
0.01	2.71	0.0983833	1.10029	3.4237e-08	3.54816
0.01	2.72	0.0983863	1.10056	3.08225e-08	3.54815
0.01	2.73	0.0983863	1.10056	3.08225e-08	3.54815
0.01	2.74	0.0984296	1.10069	2.91429e-08	3.54815
0.01	2.75	0.0985308	1.10037	2.82709e-08	3.54815
0.01	2.76	0.0985308	1.10037	2.82709e-08	3.54815
0.01	2.77	0.0984553	1.10064	2.79773e-08	3.54815
0.01	2.78	0.0984205	1.10059	2.78144e-08	3.54815
0.01	2.79	0.098605	1.10064	2.48229e-08	3.54815
0.01	2.8	0.0985901	1.10047	2.446e-08	3.54815
0.01	2.81	0.0983907	1.10054	2.2904e-08	3.54814
0.01	2.82	0.0984917	1.10053	2.27053e-08	3.54814
0.01	2.83	0.0984261	1.10063	2.14858e-08	3.54814
0.01	2.84	0.098511	1.10054	2.15958e-08	3.54814
0.01	2.85	0.0984503	1.10041	2.12123e-08	3.54814
0.01	2.86	0.0984488	1.10046	2.10512e-08	3.54814
0.01	2.87	0.0984488	1.10046	2.10512e-08	3.54814
0.01	2.88	0.0984488	1.10046	2.10512e-08	3.54814
0.01	2.89	0.0984316	1.10049	2.08721e-08	3.54814
0.01	2.9	0.0984967	1.10038	2.0027e-08	3.54814
0.01	2.91	0.0984714	1.10075	1.85342e-08	3.54814
0.01	2.92	0.0984959	1.10056	1.76389e-08	3.54813
0.01	2.93	0.098411	1.10059	1.71831e-08	3.54813
0.01	2.94	0.0985071	1.10039	1.70526e-08	3.54814
0.01	2.95	0.0984782	1.10057	1.66605e-08	3.54813
0.01	2.96	0.0985137	1.10027	1.58057e-08	3.54813
0.01	2.97	0.0985123	1.10034	1.45341e-08	3.54813
0.01	2.98	0.0984357	1.10073	1.3873e-08	3.54813
0.01	2.99	0.0984557	1.10043	1.30994e-08	3.54812
0.01	3	0.0984557	1.10043	1.30994e-08	3.54812
0.01	3.01	0.0985156	1.10053	1.27702e-08	3.54812
0.01	3.02	0.0984736	1.10034	1.20718e-08	3.54812
0.01	3.03	0.098485	1.10053	1.19837e-08	3.54812
0.01	3.04	0.0984698	1.10049	1.18565e-08	3.54812
0.01	3.05	0.098407	1.1005	1.15139e-08	3.54812
0.01	3.06	0.098407	1.1005	1.15139e-08	3.54812
0.01	3.07	0.098407	1.1005	1.15139e-08	3.54812
0.01	3.08	0.098407	1.1005	1.15139e-08	3.54812
0.01	3.09	0.0985489	1.10059	1.14521e-08	3.54812
0.01	3.1	0.0985489	1.10059	1.14521e-08	3.54812
0.01	3.11	0.0985489	1.10059	1.14521e-08	3.54812
0.01	3.12	0.0984215	1.1004	1.12573e-08	3.54812
0.01	3.13	0.0985401	1.10033	1.04306e-08	3.54812
0.01	3.14	0.0984788	1.10052	1.05397e-08	3.54812
0.01	3.15	0.0984788	1.10052	1.05397e-08	3.54812
0.01	3.16	0.0986108	1.1005	9.6255e-09	3.54812
0.01	3.17	0.0985219	1.10057	9.59776e-09	3.54812
0.01	3.18	0.0985219	1.10057	9.59776e-09	3.54812
0.01	3.19	0.0985219	1.10057	9.59776e-09	3.54812
0.01	3.2	0.0984915	1.10059	9.60343e-09	3.54812
0.01	3.21	0.0984915	1.10059	9.60343e-09	3.54812
0.01	3.22	0.0985115	1.10059	9.32663e-09	3.54811
0.01	3.23	0.0984929	1.10067	8.87392e-09	3.54811
0.01	3.24	0.098476	1.10077	8.31311e-09	3.54811
0.01	3.25	0.0984732	1.10047	7.60274e-09	3.5481
0.01	3.26	0.0984732	1.10047	7.60274e-09	3.5481
0.01	3.27	0.098561	1.10051	7.05586e-09	3.5481
0.01	3.28	0.0984922	1.10062	6.97444e-09	3.5481
0.01	3.29	0.0984922	1.10062	6.97444e-09	3.5481
0.01	3.3	0.0984716	1.10048	6.59689e-09	3.5481
0.01	3.31	0.0984716	1.10048	6.59689e-09	3.5481
0.01	3.32	0.0984716	1.10048	6.59689e-09	3.5481
0.01	3.33	0.0984716	1.10048	6.59689e-09	3.5481
0.01	3.34	0.0984716	1.10048	6.59689e-09	3.5481
0.01	3.35	0.0985689	1.10051	6.3704e-09	3.5481
0.01	3.36	0.0985689	1.10051	6.3704e-09	3.54809
0.01	3.37	0.0986039	1.10053	6.05708e-09	3.54809
0.01	3.38	0.0984839	1.10051	5.96122e-09	3.54809
0.01	3.39	0.0984839	1.10051	5.96122e-09	3.54809
0.01	3.4	0.0984839	1.10051	5.96122e-09	3.54809
0.01	3.41	0.0984598	1.10054	5.92045e-09	3.54809
0.01	3.42	0.0984598	1.10054	5.92045e-09	3.54809
0.01	3.43	0.0984598	1.10054	5.92045e-09	3.54809
0.01	3.44	0.0985489	1.10049	5.42199e-09	3.54808
0.01	3.45	0.0985006	1.10054	5.43162e-09	3.54808
0.01	3.46	0.0985006	1.10054	5.43162e-09	3.54808
0.01	3.47	0.0985006	1.10054	5.43162e-09	3.54808
0.01	3.48	0.0985006	1.10054	5.43162e-09	3.54808
0.01	3.49	0.0985006	1.10054	5.43162e-09	3.54807
0.01	3.5	0.0985006	1.10054	5.43162e-09	3.54807
0.01	3.51	0.0985006	1.10054	5.43162e-09	3.54807
0.01	3.52	0.0985006	1.10054	5.43162e-09	3.54807
0.01	3.53	0.0985006	1.10054	5.43162e-09	3.54807
0.01	3.54	0.0985006	1.10054	5.43162e-09	3.54806
0.01	3.55	0.0985006	1.10054	5.43162e-09	3.54806
0.01	3.56	0.0985006	1.10054	5.43162e-09	3.54806
0.01	3.57	0.0985111	1.10056	5.45013e-09	3.54806
0.01	3.58	0.0985111	1.10056	5.45013e-09	3.54805
0.01	3.59	0.0985111	1.10056	5.45013e-09	3.54805
0.01	3.6	0.0985229	1.10066	5.48148e-09	3.54805
0.01	3.61	0.0985229	1.10066	5.48148e-09	3.54804
0.01	3.62	0.0985229	1.10066	5.48148e-09	3.54804
0.01	3.63	0.0985229	1.10066	5.48148e-09	3.54803
0.01	3.64	0.0985229	1.10066	5.48148e-09	3.54803
0.01	3.65	0.0984323	1.1007	5.76668e-09	3.54802
0.01	3.66	0.0984323	1.1007	5.76668e-09	3.54802
0.01	3.67	0.098453	1.10094	5.99798e-09	3.54801
0.01	3.68	0.0985738	1.10084	6.06754e-09	3.54801
0.01	3.69	0.0985295	1.10063	6.08579e-09	3.548
0.01	3.7	0.0983767	1.10065	6.26654e-09	3.54799
0.01	3.71	0.0984974	1.10107	6.50903e-09	3.54798
0.01	3.72	0.0983841	1.10072	6.52671e-09	3.54797
0.01	3.73	0.0983841	1.10072	6.52671e-09	3.54796
0.01	3.74	0.0984998	1.10099	6.59915e-09	3.54795
0.01	3.75	0.0985829	1.10105	7.04937e-09	3.54794
0.01	3.76	0.0986092	1.1009	7.55276e-09	3.54792
0.01	3.77	0.0983429	1.10089	7.71688e-09	3.5479
0.01	3.78	0.0984566	1.10073	8.15135e-09	3.54788
0.01	3.79	0.0984841	1.10113	8.92212e-09	3.54785
0.01	3.8	0.0984841	1.10113	8.92212e-09	3.54784
0.01	3.81	0.0984841	1.10113	8.92212e-09	3.54782
0.01	3.82	0.0984307	1.10094	9.1313e-09	3.5478
0.01	3.83	0.098304	1.10134	9.45026e-09	3.54778
0.01	3.84	0.098304	1.10134	9.45026e-09	3.54776
0.01	3.85	0.098304	1.10134	9.45026e-09	3.54774
0.01	3.86	0.098477	1.10126	9.49823e-09	3.54771
0.01	3.87	0.0985345	1.1009	9.86101e-09	3.54768
0.01	3.88	0.0983517	1.10165	1.06597e-08	3.54763
0.01	3.89	0.0981851	1.10184	1.10796e-08	3.5476
0.01	3.9	0.0983358	1.10141	1.10628e-08	3.54756
0.01	3.91	0.0983973	1.10189	1.17491e-08	3.5475
0.01	3.92	0.0983331	1.10233	1.39587e-08	3.5474
0.01	3.93	0.0983331	1.10233	1.39587e-08	3.54736
0.01	3.94	0.0983458	1.10166	1.4768e-08	3.54729
0.01	3.95	0.0984732	1.10239	1.47938e-08	3.54725
0.01	3.96	0.0984136	1.10273	1.53951e-08	3.54719
0.01	3.97	0.0983533	1.10255	1.64924e-08	3.5471
0.01	3.98	0.0984313	1.10243	1.70849e-08	3.54703
0.01	3.99	0.0983783	1.10234	1.74882e-08	3.54697
0.01	4	0.0984522	1.10249	1.73966e-08	3.54692
0.01	4.01	0.0985105	1.10296	1.79815e-08	3.54685
0.01	4.02	0.0985212	1.10272	1.86831e-08	3.54678
0.01	4.03	0.0982924	1.10328	1.88407e-08	3.54672
0.01	4.04	0.0983903	1.10352	2.04653e-08	3.54663
0.01	4.05	0.0983903	1.10352	2.04653e-08	3.54657
0.01	4.06	0.0983277	1.10376	2.06002e-08	3.54651
0.01	4.07	0.0983573	1.10392	2.21238e-08	3.54644
0.01	4.08	0.0983402	1.10418	2.21508e-08	3.54639
0.01	4.09	0.0983583	1.10422	2.2222e-08	3.54634
0.01	4.1	0.098458	1.10457	2.17274e-08	3.54629
0.01	4.11	0.0982953	1.10454	2.09361e-08	3.54623
0.01	4.12	0.0982953	1.10454	2.09361e-08	3.54618
0.01	4.13	0.0982831	1.10437	1.97308e-08	3.54612
0.01	4.14	0.0984017	1.10451	1.96442e-08	3.54607
0.01	4.15	0.0984017	1.10451	1.96442e-08	3.54601
0.01	4.16	0.098349	1.10503	1.90629e-08	3.54596
0.01	4.17	0.098349	1.10503	1.90629e-08	3.5459
0.01	4.18	0.0982855	1.10527	1.86209e-08	3.54584
0.01	4.19	0.0982855	1.10527	1.86209e-08	3.54579
0.01	4.2	0.098119	1.10533	1.8295e-08	3.54574
0.01	4.21	0.0983681	1.10523	1.82828e-08	3.54568
0.01	4.22	0.0982684	1.10496	1.71389e-08	3.54562
0.01	4.23	0.0984417	1.10532	1.68406e-08	3.54556
0.01	4.24	0.0983901	1.10529	1.61275e-08	3.54549
0.01	4.25	0.0982669	1.10521	1.53281e-08	3.54543
0.01	4.26	0.0982669	1.10521	1.53281e-08	3.54537
0.01	4.27	0.0982189	1.10545	1.48834e-08	3.54531
0.01	4.28	0.0982189	1.10545	1.48834e-08	3.54526
0.01	4.29	0.0982386	1.10584	1.48924e-08	3.5452
0.01	4.3	0.0982386	1.10584	1.48924e-08	3.54515
0.01	4.31	0.0984117	1.10597	1.44801e-08	3.54509
0.01	4.32	0.0983362	1.10582	1.37298e-08	3.54502
0.01	4.33	0.0980759	1.10593	1.31698e-08	3.54495
0.01	4.34	0.0981833	1.10592	1.26832e-08	3.54488
0.01	4.35	0.0981833	1.10592	1.26832e-08	3.54483
0.01	4.36	0.0983353	1.10618	1.24761e-08	3.54477
0.01	4.37	0.0982833	1.10608	1.1912e-08	3.5447
0.01	4.38	0.0985047	1.10607	1.1087e-08	3.54464
0.01	4.39	0.0982316	1.1055	1.04649e-08	3.54457
0.01	4.4	0.098382	1.10602	1.05268e-08	3.5445
0.01	4.41	0.098382	1.10602	1.05268e-08	3.54444
0.01	4.42	0.0984239	1.10602	1.03773e-08	3.54438
0.01	4.43	0.0982947	1.10637	9.91336e-09	3.54431
0.01	4.44	0.0981865	1.10642	9.50668e-09	3.54424
0.01	4.45	0.0981865	1.10642	9.50668e-09	3.54418
0.01	4.46	0.0983917	1.10676	9.35448e-09	3.54412
0.01	4.47	0.0982323	1.10641	8.81759e-09	3.54405
0.01	4.48	0.0981985	1.10635	8.47922e-09	3.54398
0.01	4.49	0.0981985	1.10635	8.47922e-09	3.54392
0.01	4.5	0.0983001	1.10611	8.29633e-09	3.54386
0.01	4.51	0.0982077	1.10659	8.14822e-09	3.54379
0.01	4.52	0.0984256	1.10685	8.07027e-09	3.54373
0.01	4.53	0.098157	1.10681	7.82763e-09	3.54366
0.01	4.54	0.0984359	1.10671	7.64655e-09	3.5436
0.01	4.55	0.0983964	1.10666	7.43847e-09	3.54354
0.01	4.56	0.0983599	1.10712	7.2487e-09	3.54347
0.01	4.57	0.098165	1.10684	7.12793e-09	3.54341
0.01	4.58	0.0982576	1.10665	6.90302e-09	3.54334
0.01	4.59	0.0983263	1.10705	6.37838e-09	3.54325
0.01	4.6	0.0982899	1.10707	6.2894e-09	3.54318
0.01	4.61	0.0981212	1.10681	6.0483e-09	3.54311
0.01	4.62	0.0982236	1.10674	5.67433e-09	3.54304
0.01	4.63	0.0982508	1.10668	5.61476e-09	3.54297
0.01	4.64	0.0981855	1.10704	5.52909e-09	3.54291
0.01	4.65	0.0981658	1.10681	5.47768e-09	3.54285
0.01	4.66	0.0982071	1.10711	5.28902e-09	3.54277
0.01	4.67	0.0981761	1.10707	5.15438e-09	3.54271
0.01	4.68	0.0983487	1.10718	5.03664e-09	3.54264
0.01	4.69	0.0981834	1.10749	4.8169e-09	3.54257
0.01	4.7	0.0981803	1.10727	4.66944e-09	3.5425
0.01	4.71	0.0981803	1.10727	4.66944e-09	3.54244
0.01	4.72	0.0980733	1.10711	4.59419e-09	3.54239
0.01	4.73	0.0980219	1.10743	4.40794e-09	3.54231
0.01	4.74	0.0984089	1.10771	4.32691e-09	3.54225
0.01	4.75	0.0982697	1.10782	4.1549e-09	3.54217
0.01	4.76	0.0982528	1.10776	3.9124e-09	3.54209
0.01	4.77	0.098398	1.10742	3.73201e-09	3.54202
0.01	4.78	0.098398	1.10742	3.73201e-09	3.54196
0.01	4.79	0.098291	1.10773	3.61537e-09	3.54188
0.01	4.8	0.0981687	1.10734	3.52138e-09	3.54182
0.01	4.81	0.0981468	1.10788	3.35962e-09	3.54174
0.01	4.82	0.0981468	1.10788	3.35962e-09	3.54168
0.01	4.83	0.0980849	1.10805	3.19482e-09	3.54161
0.01	4.84	0.0981116	1.10769	3.01114e-09	3.54153
0.01	4.85	0.0983026	1.1073	2.84804e-09	3.54146
0.01	4.86	0.0981147	1.10744	2.83043e-09	3.54139
0.01	4.87	0.0979936	1.10788	2.77889e-09	3.54133
0.01	4.88	0.098173	1.10759	2.68864e-09	3.54125
0.01	4.89	0.0981414	1.10748	2.57419e-09	3.54118
0.01	4.9	0.0982781	1.10809	2.5754e-09	3.54112
0.01	4.91	0.0982781	1.10809	2.5754e-09	3.54107
0.01	4.92	0.0982293	1.10769	2.37508e-09	3.54097
0.01	4.93	0.0980987	1.10811	2.35671e-09	3.54091
0.01	4.94	0.098122	1.10846	2.25786e-09	3.54084
0.01	4.95	0.098122	1.10846	2.25786e-09	3.54078
0.01	4.96	0.0982624	1.10796	2.03414e-09	3.5407
0.01	4.97	0.0982195	1.10822	2.0262e-09	3.54063
0.01	4.98	0.0981386	1.10829	1.99716e-09	3.54056
0.01	4.99	0.0982156	1.10847	1.96267e-09	3.5405
0.01	5	0.0981979	1.10871	1.94971e-09	3.54045
0.01	5.01	0.098125	1.10873	1.83415e-09	3.54036
0.02	0.03	0.0995071	1.08335	0.000132805	3.41344
0.02	0.03	0.0990367	1.08367	0.000128387	3.41341
0.02	0.04	0.0990367	1.08367	0.000128387	3.41343
0.02	0.05	0.0991335	1.08352	0.000117011	3.41344
0.02	0.06	0.0991335	1.08352	0.000117011	3.41346
0.02	0.07	0.0989957	1.08376	0.000116284	3.41347
0.02	0.08	0.0989537	1.08388	0.000110954	3.41348
0.02	0.09	0.0989537	1.08388	0.000110954	3.4135
0.02	0.1	0.0990955	1.08382	0.000106235	3.41351
0.02	0.11	0.0989198	1.08365	9.59609e-05	3.41351
0.02	0.12	0.0989566	1.08389	8.83168e-05	3.41352
0.02	0.13	0.0990807	1.08378	8.82183e-05	3.41353
0.02	0.14	0.0990145	1.0836	8.00369e-05	3.41353
0.02	0.15	0.0990145	1.0836	8.00369e-05	3.41354
0.02	0.16	0.0991562	1.08359	7.85938e-05	3.41355
0.02	0.17	0.0991562	1.08359	7.85938e-05	3.41357
0.02	0.18	0.0991562	1.08359	7.85938e-05	3.41358
0.02	0.19	0.099034	1.0833	7.49677e-05	3.41359
0.02	0.2	0.0989843	1.08371	7.23197e-05	3.41359
0.02	0.21	0.0990896	1.08375	6.86053e-05	3.41359
0.02	0.22	0.0990896	1.08375	6.86053e-05	3.4136
0.02	0.23	0.0990896	1.08375	6.86053e-05	3.41361
0.02	0.24	0.0991413	1.08375	6.78462e-05	3.41363
0.02	0.25	0.0991413	1.08375	6.78462e-05	3.41364
0.02	0.26	0.0991221	1.0835	6.34744e-05	3.41364
0.02	0.27	0.0991221	1.0835	6.34744e-05	3.41365
0.02	0.28	0.0991303	1.08385	6.21695e-05	3.41366
0.02	0.29	0.0991303	1.08385	6.21695e-05	3.41367
0.02	0.3	0.0990578	1.08357	6.21623e-05	3.41368
0.02	0.31	0.0990578	1.08357	6.21623e-05	3.4137
0.02	0.32	0.0989859	1.0837	6.09101e-05	3.4137
0.02	0.33	0.0990658	1.0835	5.78071e-05	3.4137
0.02	0.34	0.0991827	1.08395	5.38974e-05	3.4137
0.02	0.35	0.0990013	1.0838	5.20926e-05	3.4137
0.02	0.36	0.0990013	1.0838	5.20926e-05	3.41371
0.02	0.37	0.09911	1.08353	5.01965e-05	3.41371
0.02	0.38	0.099133	1.08352	4.77407e-05	3.41371
0.02	0.39	0.0990815	1.08329	4.55977e-05	3.41371
0.02	0.4	0.0989816	1.08335	4.56134e-05	3.41372
0.02	0.41	0.0992356	1.08352	4.31787e-05	3.41372
0.02	0.42	0.0989943	1.08351	4.35016e-05	3.41373
0.02	0.43	0.0990271	1.08379	4.14599e-05	3.41372
0.02	0.44	0.0990338	1.08362	4.083e-05	3.41373
0.02	0.45	0.0989431	1.08407	3.75311e-05	3.41372
0.02	0.46	0.0989431	1.08407	3.75311e-05	3.41373
0.02	0.47	0.0989431	1.08407	3.75311e-05	3.41374
0.02	0.48	0.0991734	1.08356	3.69401e-05	3.41375
0.02	0.49	0.0990984	1.08368	3.57449e-05	3.41374
0.02	0.5	0.0990881	1.08336	3.48304e-05	3.41375
0.02	0.51	0.0992079	1.08342	3.43606e-05	3.41376
0.02	0.52	0.0988996	1.08394	3.3099e-05	3.41376
0.02	0.53	0.0989035	1.08392	3.15712e-05	3.41375
0.02	0.54	0.0989624	1.08358	2.79694e-05	3.41372
0.02	0.55	0.098847	1.08365	2.62963e-05	3.41371
0.02	0.56	0.099049	1.08333	2.49458e-05	3.41371
0.02	0.57	0.098965	1.08333	2.44063e-05	3.41371
0.02	0.58	0.0990629	1.0838	2.35665e-05	3.4137
0.02	0.59	0.0988244	1.08382	2.29023e-05	3.41371
0.02	0.6	0.099042	1.08349	2.23824e-05	3.41371
0.02	0.61	0.0989991	1.08381	2.14685e-05	3.41371
0.02	0.62	0.0989991	1.08381	2.14685e-05	3.41371
0.02	0.63	0.0989509	1.08366	2.09997e-05	3.41372
0.02	0.64	0.0989509	1.08366	2.09997e-05	3.41373
0.02	0.65	0.0990616	1.08372	2.07685e-05	3.41373
0.02	0.66	0.099144	1.08363	2.0493e-05	3.41374
0.02	0.67	0.0990819	1.08383	2.03282e-05	3.41375
0.02	0.68	0.0989069	1.08359	2.011e-05	3.41376
0.02	0.69	0.0990867	1.08357	1.78978e-05	3.41372
0.02	0.7	0.0990867	1.08357	1.78978e-05	3.41373
0.02	0.71	0.099014	1.0838	1.68101e-05	3.41372
0.02	0.72	0.099014	1.0838	1.68101e-05	3.41373
0.02	0.73	0.099014	1.0838	1.68101e-05	3.41374
0.02	0.74	0.099014	1.0838	1.68101e-05	3.41375
0.02	0.75	0.0991	1.08337	1.58218e-05	3.41374
0.02	0.76	0.0990341	1.08383	1.56428e-05	3.41374
0.02	0.77	0.0989935	1.08368	1.5262e-05	3.41375
0.02	0.78	0.0991511	1.08408	1.48788e-05	3.41375
0.02	0.79	0.0990857	1.08394	1.33827e-05	3.41372
0.02	0.8	0.0990857	1.08394	1.33827e-05	3.41373
0.02	0.81	0.0990885	1.08354	1.24796e-05	3.41372
0.02	0.82	0.0987685	1.08367	1.20032e-05	3.41372
0.02	0.83	0.098935	1.08401	1.16005e-05	3.41371
0.02	0.84	0.0989627	1.08354	1.11201e-05	3.41371
0.02	0.85	0.0989627	1.08354	1.11201e-05	3.41372
0.02	0.86	0.0989627	1.08354	1.11201e-05	3.41372
0.02	0.87	0.0991527	1.08373	1.06588e-05	3.41372
0.02	0.88	0.0991527	1.08373	1.06588e-05	3.41373
0.02	0.89	0.0989051	1.08392	9.89252e-06	3.41371
0.02	0.9	0.0991339	1.08313	9.38685e-06	3.41371
0.02	0.91	0.098977	1.08354	8.42735e-06	3.41368
0.02	0.92	0.0991196	1.08403	8.09047e-06	3.41368
0.02	0.93	0.0990035	1.08343	7.8846e-06	3.41368
0.02	0.94	0.0990911	1.08387	7.08101e-06	3.41365
0.02	0.95	0.0991547	1.08368	6.88386e-06	3.41365
0.02	0.96	0.0991132	1.08356	6.65168e-06	3.41365
0.02	0.97	0.0990429	1.08385	6.13912e-06	3.41364
0.02	0.98	0.0990872	1.08365	6.13378e-06	3.41364
0.02	0.99	0.099238	1.08381	5.77944e-06	3.41364
0.02	1	0.0991119	1.08371	5.60795e-06	3.41363
0.02	1.01	0.099133	1.08368	5.50188e-06	3.41364
0.02	1.02	0.099133	1.08368	5.50188e-06	3.41364
0.02	1.03	0.0989763	1.08367	5.37731e-06	3.41364
0.02	1.04	0.0992027	1.08315	4.8484e-06	3.41364
0.02	1.05	0.0991495	1.08377	4.8421e-06	3.41363
0.02	1.06	0.0989853	1.08346	4.81804e-06	3.41364
0.02	1.07	0.0989853	1.08346	4.81804e-06	3.41364
0.02	1.08	0.0989712	1.08355	4.8168e-06	3.41365
0.02	1.09	0.0989537	1.08356	4.41265e-06	3.41363
0.02	1.1	0.0989484	1.0836	4.1584e-06	3.41363
0.02	1.11	0.0990974	1.08377	4.12508e-06	3.41363
0.02	1.12	0.0991318	1.0835	4.03718e-06	3.41363
0.02	1.13	0.0988629	1.08359	3.60636e-06	3.41361
0.02	1.14	0.099013	1.08343	3.46642e-06	3.41361
0.02	1.15	0.0989138	1.08363	3.37401e-06	3.41361
0.02	1.16	0.0992399	1.08357	3.19697e-06	3.4136
0.02	1.17	0.099041	1.08347	3.15216e-06	3.4136
0.02	1.18	0.099041	1.08347	3.15216e-06	3.41361
0.02	1.19	0.0989714	1.08348	2.9139e-06	3.4136
0.02	1.2	0.0992459	1.08344	2.83513e-06	3.4136
0.02	1.21	0.0990231	1.08351	2.86388e-06	3.4136
0.02	1.22	0.09922	1.08358	2.70788e-06	3.4136
0.02	1.23	0.0990211	1.08406	2.65776e-06	3.4136
0.02	1.24	0.0990798	1.08396	2.53563e-06	3.4136
0.02	1.25	0.0989562	1.0835	2.47205e-06	3.4136
0.02	1.26	0.0990759	1.08348	2.41104e-06	3.41359
0.02	1.27	0.0991114	1.08376	2.33533e-06	3.41359
0.02	1.28	0.099177	1.08387	2.27468e-06	3.4136
0.02	1.29	0.0992058	1.0839	2.11224e-06	3.41359
0.02	1.3	0.0989938	1.08342	2.13405e-06	3.41359
0.02	1.31	0.0989938	1.08342	2.13405e-06	3.4136
0.02	1.32	0.0991867	1.0834	2.07778e-06	3.4136
0.02	1.33	0.0989832	1.08357	1.97302e-06	3.41359
0.02	1.34	0.0990425	1.08361	1.93869e-06	3.41359
0.02	1.35	0.0990425	1.08361	1.93869e-06	3.41359
0.02	1.36	0.0990425	1.08361	1.93869e-06	3.4136
0.02	1.37	0.0990434	1.08362	1.85134e-06	3.41359
0.02	1.38	0.0991107	1.08372	1.84205e-06	3.4136
0.02	1.39	0.0991107	1.08372	1.84205e-06	3.4136
0.02	1.4	0.0989964	1.08376	1.80704e-06	3.4136
0.02	1.41	0.098816	1.08379	1.74105e-06	3.41361
0.02	1.42	0.0990471	1.08336	1.68596e-06	3.4136
0.02	1.43	0.0990333	1.08359	1.66989e-06	3.4136
0.02	1.44	0.0989869	1.08341	1.51869e-06	3.41359
0.02	1.45	0.0989885	1.08385	1.52184e-06	3.4136
0.02	1.46	0.0989857	1.08376	1.52239e-06	3.4136
0.02	1.47	0.0991059	1.08336	1.48449e-06	3.4136
0.02	1.48	0.0991258	1.08349	1.43653e-06	3.4136
0.02	1.49	0.0990517	1.08335	1.39803e-06	3.4136
0.02	1.5	0.0989876	1.08356	1.4088e-06	3.4136
0.02	1.51	0.099106	1.08367	1.40986e-06	3.41361
0.02	1.52	0.099106	1.08367	1.40986e-06	3.41361
0.02	1.53	0.0990526	1.08365	1.35904e-06	3.41361
0.02	1.54	0.0992006	1.08383	1.2113e-06	3.41359
0.02	1.55	0.0988771	1.08398	1.16943e-06	3.4136
0.02	1.56	0.0991836	1.08362	1.08069e-06	3.41358
0.02	1.57	0.0989365	1.08361	1.06054e-06	3.41358
0.02	1.58	0.0988753	1.08382	1.02424e-06	3.41358
0.02	1.59	0.0989851	1.08383	1.00274e-06	3.41358
0.02	1.6	0.098794	1.08375	8.7397e-07	3.41357
0.02	1.61	0.0990847	1.08399	8.51776e-07	3.41356
0.02	1.62	0.098991	1.08351	8.41295e-07	3.41356
0.02	1.63	0.0990961	1.08373	8.45544e-07	3.41356
0.02	1.64	0.0991261	1.08351	8.27614e-07	3.41357
0.02	1.65	0.0991261	1.08351	8.27614e-07	3.41357
0.02	1.66	0.0991305	1.08406	8.02567e-07	3.41357
0.02	1.67	0.0990633	1.08339	7.84397e-07	3.41357
0.02	1.68	0.0990243	1.08372	7.81959e-07	3.41357
0.02	1.69	0.0988903	1.08353	7.34638e-07	3.41357
0.02	1.7	0.0990286	1.08375	6.76333e-07	3.41356
0.02	1.71	0.0991125	1.08364	6.6317e-07	3.41356
0.02	1.72	0.0991125	1.08364	6.6317e-07	3.41356
0.02	1.73	0.0992124	1.08372	6.11383e-07	3.41355
0.02	1.74	0.0991516	1.08337	5.96216e-07	3.41355
0.02	1.75	0.0991516	1.08337	5.96216e-07	3.41356
0.02	1.76	0.0990529	1.08375	5.92069e-07	3.41356
0.02	1.77	0.0990227	1.08369	5.84346e-07	3.41356
0.02	1.78	0.0990227	1.08369	5.84346e-07	3.41356
0.02	1.79	0.0990227	1.08369	5.84346e-07	3.41356
0.02	1.8	0.0990592	1.08378	5.77208e-07	3.41357
0.02	1.81	0.0990592	1.08378	5.77208e-07	3.41357
0.02	1.82	0.0990592	1.08378	5.77208e-07	3.41357
0.02	1.83	0.0991203	1.08388	5.58647e-07	3.41357
0.02	1.84	0.0991804	1.08373	5.36514e-07	3.41357
0.02	1.85	0.0991804	1.08373	5.36514e-07	3.41358
0.02	1.86	0.0991804	1.08373	5.36514e-07	3.41358
0.02	1.87	0.0989458	1.0837	5.10866e-07	3.41357
0.02	1.88	0.0990177	1.08373	4.98069e-07	3.41357
0.02	1.89	0.0990177	1.08373	4.98069e-07	3.41358
0.02	1.9	0.0990179	1.08386	4.7467e-07	3.41357
0.02	1.91	0.0991021	1.08375	4.69844e-07	3.41357
0.02	1.92	0.0991021	1.08375	4.69844e-07	3.41358
0.02	1.93	0.099075	1.08345	4.6429e-07	3.41358
0.02	1.94	0.0991422	1.08368	4.12844e-07	3.41356
0.02	1.95	0.0991006	1.08361	4.12609e-07	3.41357
0.02	1.96	0.0990097	1.08381	4.03594e-07	3.41357
0.02	1.97	0.0990097	1.08381	4.03594e-07	3.41357
0.02	1.98	0.0990097	1.08381	4.03594e-07	3.41357
0.02	1.99	0.0990097	1.08381	4.03594e-07	3.41358
0.02	2	0.0990924	1.0839	3.79843e-07	3.41357
0.02	2.01	0.0992602	1.08382	3.6425e-07	3.41357
0.02	2.02	0.0990695	1.0836	3.39856e-07	3.41356
0.02	2.03	0.0990695	1.0836	3.39856e-07	3.41356
0.02	2.04	0.0990655	1.08367	3.36147e-07	3.41356
0.02	2.05	0.0990655	1.08367	3.36147e-07	3.41357
0.02	2.06	0.0990133	1.08364	3.20522e-07	3.41356
0.02	2.07	0.099128	1.08397	2.93594e-07	3.41356
0.02	2.08	0.098938	1.08368	2.90616e-07	3.41356
0.02	2.09	0.098938	1.08368	2.90616e-07	3.41356
0.02	2.1	0.0991088	1.0837	2.83788e-07	3.41356
0.02	2.11	0.0991563	1.08393	2.73896e-07	3.41356
0.02	2.12	0.0990082	1.08397	2.6487e-07	3.41356
0.02	2.13	0.0991511	1.08351	2.60948e-07	3.41356
0.02	2.14	0.0990537	1.08347	2.51989e-07	3.41355
0.02	2.15	0.0990885	1.08359	2.37609e-07	3.41355
0.02	2.16	0.0991882	1.0836	2.30254e-07	3.41355
0.02	2.17	0.0991436	1.08371	2.32034e-07	3.41355
0.02	2.18	0.0989845	1.08378	2.29241e-07	3.41355
0.02	2.19	0.0989491	1.08372	2.16804e-07	3.41355
0.02	2.2	0.0989491	1.08372	2.16804e-07	3.41355
0.02	2.21	0.099135	1.08389	2.08925e-07	3.41355
0.02	2.22	0.0991503	1.08361	2.09097e-07	3.41355
0.02	2.23	0.0989924	1.08373	2.04295e-07	3.41355
0.02	2.24	0.0990853	1.08367	2.04553e-07	3.41355
0.02	2.25	0.0992269	1.0836	1.95271e-07	3.41355
0.02	2.26	0.0989817	1.08389	1.90255e-07	3.41355
0.02	2.27	0.0990562	1.08357	1.87845e-07	3.41355
0.02	2.28	0.0989487	1.08378	1.86568e-07	3.41355
0.02	2.29	0.0990911	1.08386	1.79321e-07	3.41355
0.02	2.3	0.0990344	1.08345	1.75817e-07	3.41355
0.02	2.31	0.0990486	1.08373	1.73954e-07	3.41355
0.02	2.32	0.0990998	1.08374	1.67832e-07	3.41354
0.02	2.33	0.0990418	1.0838	1.5356e-07	3.41353
0.02	2.34	0.0991557	1.08368	1.52193e-07	3.41354
0.02	2.35	0.0990223	1.08371	1.4785e-07	3.41353
0.02	2.36	0.0989459	1.08382	1.40388e-07	3.41353
0.02	2.37	0.0991068	1.08374	1.41216e-07	3.41353
0.02	2.38	0.0989664	1.08399	1.38055e-07	3.41353
0.02	2.39	0.0990538	1.08359	1.34551e-07	3.41353
0.02	2.4	0.0991004	1.0838	1.32142e-07	3.41353
0.02	2.41	0.099232	1.08369	1.27789e-07	3.41353
0.02	2.42	0.0989654	1.08373	1.2117e-07	3.41352
0.02	2.43	0.0989654	1.08373	1.2117e-07	3.41353
0.02	2.44	0.0989654	1.08373	1.2117e-07	3.41353
0.02	2.45	0.0989654	1.08373	1.2117e-07	3.41353
0.02	2.46	0.0990435	1.08365	1.18851e-07	3.41353
0.02	2.47	0.0989706	1.08366	1.1399e-07	3.41353
0.02	2.48	0.0989706	1.08366	1.1399e-07	3.41353
0.02	2.49	0.0991271	1.08338	1.10972e-07	3.41353
0.02	2.5	0.09905	1.08378	1.11095e-07	3.41353
0.02	2.51	0.0992007	1.08381	1.04918e-07	3.41353
0.02	2.52	0.099168	1.08388	1.04811e-07	3.41353
0.02	2.53	0.099168	1.08388	1.04811e-07	3.41353
0.02	2.54	0.0988957	1.08395	1.03101e-07	3.41353
0.02	2.55	0.099116	1.08393	9.4297e-08	3.41352
0.02	2.56	0.0990536	1.08368	9.3324e-08	3.41352
0.02	2.57	0.0991006	1.08398	8.52597e-08	3.41351
0.02	2.58	0.0990869	1.08359	8.23045e-08	3.41351
0.02	2.59	0.0990121	1.08383	7.90514e-08	3.4135
0.02	2.6	0.0990473	1.08372	7.81121e-08	3.4135
0.02	2.61	0.0990473	1.08372	7.81121e-08	3.4135
0.02	2.62	0.0989901	1.08346	7.48287e-08	3.4135
0.02	2.63	0.0989648	1.08375	7.074e-08	3.4135
0.02	2.64	0.0990673	1.08374	7.03148e-08	3.4135
0.02	2.65	0.0990673	1.08374	7.03148e-08	3.4135
0.02	2.66	0.0990673	1.08374	7.03148e-08	3.4135
0.02	2.67	0.0991206	1.08379	6.91627e-08	3.4135
0.02	2.68	0.0990151	1.08385	6.54575e-08	3.41349
0.02	2.69	0.0990151	1.08385	6.54575e-08	3.41349
0.02	2.7	0.0991618	1.08379	6.28071e-08	3.41349
0.02	2.71	0.0989739	1.08377	6.19668e-08	3.41349
0.02	2.72	0.0990207	1.0839	5.92785e-08	3.41349
0.02	2.73	0.0990207	1.0839	5.92785e-08	3.41349
0.02	2.74	0.098976	1.08358	5.43047e-08	3.41348
0.02	2.75	0.0990916	1.08367	5.45937e-08	3.41348
0.02	2.76	0.0990526	1.08382	5.2306e-08	3.41348
0.02	2.77	0.0990526	1.08382	5.2306e-08	3.41348
0.02	2.78	0.0989708	1.08386	5.04232e-08	3.41348
0.02	2.79	0.0990065	1.08367	4.70093e-08	3.41347
0.02	2.8	0.0990065	1.08367	4.70093e-08	3.41347
0.02	2.81	0.0990065	1.08367	4.70093e-08	3.41347
0.02	2.82	0.0990065	1.08367	4.70093e-08	3.41347
0.02	2.83	0.0990065	1.08367	4.70093e-08	3.41347
0.02	2.84	0.0990514	1.08376	4.33826e-08	3.41346
0.02	2.85	0.0990058	1.08374	4.28279e-08	3.41346
0.02	2.86	0.0990962	1.08378	4.19563e-08	3.41346
0.02	2.87	0.0990962	1.08378	4.19563e-08	3.41346
0.02	2.88	0.0990411	1.08382	4.05413e-08	3.41346
0.02	2.89	0.0990411	1.08382	4.05413e-08	3.41346
0.02	2.9	0.0990071	1.0838	3.69289e-08	3.41345
0.02	2.91	0.0990822	1.08383	3.69278e-08	3.41345
0.02	2.92	0.0991332	1.08375	3.46229e-08	3.41345
0.02	2.93	0.0991332	1.08375	3.46229e-08	3.41344
0.02	2.94	0.0991332	1.08375	3.46229e-08	3.41344
0.02	2.95	0.0990998	1.08386	3.43579e-08	3.41344
0.02	2.96	0.0990998	1.08386	3.43579e-08	3.41344
0.02	2.97	0.0990998	1.08386	3.43579e-08	3.41344
0.02	2.98	0.0990758	1.08377	3.44131e-08	3.41344
0.02	2.99	0.0990758	1.08377	3.44131e-08	3.41343
0.02	3	0.0990758	1.08377	3.44131e-08	3.41343
0.02	3.01	0.0990197	1.0839	3.39785e-08	3.41343
0.02	3.02	0.0990197	1.0839	3.39785e-08	3.41343
0.02	3.03	0.0990197	1.0839	3.39785e-08	3.41343
0.02	3.04	0.0990197	1.0839	3.39785e-08	3.41342
0.02	3.05	0.0989654	1.08394	3.183e-08	3.41342
0.02	3.06	0.0990879	1.08379	3.34301e-08	3.41342
0.02	3.07	0.0990879	1.08379	3.34301e-08	3.41341
0.02	3.08	0.0990879	1.08379	3.34301e-08	3.41341
0.02	3.09	0.0990879	1.08379	3.34301e-08	3.41341
0.02	3.1	0.0990246	1.08385	3.39368e-08	3.4134
0.02	3.11	0.0990246	1.08385	3.39368e-08	3.4134
0.02	3.12	0.0990246	1.08385	3.39368e-08	3.41339
0.02	3.13	0.0990246	1.08385	3.39368e-08	3.41339
0.02	3.14	0.0990246	1.08385	3.39368e-08	3.41338
0.02	3.15	0.0990246	1.08385	3.39368e-08	3.41338
0.02	3.16	0.0990208	1.08401	3.56944e-08	3.41337
0.02	3.17	0.0990208	1.08401	3.56944e-08	3.41337
0.02	3.18	0.0990861	1.08383	3.72326e-08	3.41336
0.02	3.19	0.0990337	1.08402	3.88015e-08	3.41335
0.02	3.2	0.09914	1.08395	4.02904e-08	3.41334
0.02	3.21	0.0989533	1.0843	4.35477e-08	3.41333
0.02	3.22	0.0989533	1.0843	4.35477e-08	3.41332
0.02	3.23	0.0991473	1.0841	4.37277e-08	3.41331
0.02	3.24	0.0990595	1.0842	4.35125e-08	3.4133
0.02	3.25	0.0990595	1.0842	4.35125e-08	3.41328
0.02	3.26	0.0991056	1.08421	4.42749e-08	3.41327
0.02	3.27	0.0991056	1.08421	4.42749e-08	3.41326
0.02	3.28	0.0990022	1.08399	4.46407e-08	3.41324
0.02	3.29	0.0990511	1.08418	4.55966e-08	3.41322
0.02	3.3	0.09907	1.08442	4.72905e-08	3.4132
0.02	3.31	0.0988747	1.08429	4.78681e-08	3.41318
0.02	3.32	0.0990054	1.08448	4.88316e-08	3.41316
0.02	3.33	0.0989852	1.0845	5.06515e-08	3.41313
0.02	3.34	0.0989852	1.0845	5.06515e-08	3.41311
0.02	3.35	0.0991092	1.08437	5.38752e-08	3.41307
0.02	3.36	0.099008	1.08448	5.72419e-08	3.41303
0.02	3.37	0.0990935	1.08475	5.85439e-08	3.413
0.02	3.38	0.0990035	1.08452	6.12388e-08	3.41295
0.02	3.39	0.0990035	1.08452	6.12388e-08	3.41292
0.02	3.4	0.0991431	1.0849	6.73488e-08	3.41285
0.02	3.41	0.0990769	1.08506	7.08948e-08	3.41279
0.02	3.42	0.0989062	1.08457	7.3633e-08	3.41274
0.02	3.43	0.099059	1.08501	7.80567e-08	3.41266
0.02	3.44	0.0991432	1.08513	7.92579e-08	3.41261
0.02	3.45	0.0988554	1.08545	7.98704e-08	3.41256
0.02	3.46	0.0992756	1.08574	8.34678e-08	3.4125
0.02	3.47	0.0992697	1.08548	8.52032e-08	3.41242
0.02	3.48	0.0989169	1.0854	8.61784e-08	3.41235
0.02	3.49	0.098962	1.08578	9.41877e-08	3.41223
0.02	3.5	0.0990114	1.08565	9.52047e-08	3.41216
0.02	3.51	0.0990114	1.08565	9.52047e-08	3.4121
0.02	3.52	0.0989608	1.0866	9.92038e-08	3.412
0.02	3.53	0.0988479	1.08658	1.03436e-07	3.4119
0.02	3.54	0.0989001	1.0862	1.14305e-07	3.41176
0.02	3.55	0.0987735	1.08707	1.17406e-07	3.41166
0.02	3.56	0.0987735	1.08707	1.17406e-07	3.41158
0.02	3.57	0.0989399	1.08702	1.22426e-07	3.41148
0.02	3.58	0.0989289	1.08779	1.2597e-07	3.41139
0.02	3.59	0.0989825	1.08796	1.30003e-07	3.4113
0.02	3.6	0.0987837	1.08784	1.31766e-07	3.41122
0.02	3.61	0.0988232	1.08803	1.32104e-07	3.41114
0.02	3.62	0.0988591	1.08847	1.35625e-07	3.41106
0.02	3.63	0.0989378	1.08858	1.35179e-07	3.41099
0.02	3.64	0.0988228	1.08885	1.35898e-07	3.41091
0.02	3.65	0.0988091	1.08851	1.33265e-07	3.41084
0.02	3.66	0.0988954	1.08912	1.32181e-07	3.41076
0.02	3.67	0.0989248	1.08878	1.25127e-07	3.41067
0.02	3.68	0.0988564	1.08895	1.22295e-07	3.41059
0.02	3.69	0.0987819	1.08892	1.19762e-07	3.41051
0.02	3.7	0.0989015	1.089	1.15404e-07	3.41042
0.02	3.71	0.0988564	1.08909	1.1266e-07	3.41034
0.02	3.72	0.0988862	1.08899	1.07105e-07	3.41025
0.02	3.73	0.0988736	1.0891	1.06915e-07	3.41017
0.02	3.74	0.0988349	1.08952	1.05085e-07	3.41009
0.02	3.75	0.0988349	1.08952	1.05085e-07	3.41
0.02	3.76	0.0988349	1.08952	1.05085e-07	3.40993
0.02	3.77	0.0985833	1.08957	1.0111e-07	3.40984
0.02	3.78	0.0988941	1.08993	9.91736e-08	3.40975
0.02	3.79	0.0986752	1.08973	9.77034e-08	3.40966
0.02	3.8	0.0984539	1.08994	9.37722e-08	3.40958
0.02	3.81	0.0987939	1.08965	8.87758e-08	3.40947
0.02	3.82	0.0987939	1.08965	8.87758e-08	3.40939
0.02	3.83	0.0988995	1.08978	8.45711e-08	3.4093
0.02	3.84	0.0987271	1.08997	8.3598e-08	3.40921
0.02	3.85	0.0987934	1.08998	7.99476e-08	3.40911
0.02	3.86	0.0987794	1.08997	7.81607e-08	3.40902
0.02	3.87	0.0987609	1.09028	7.69307e-08	3.40893
0.02	3.88	0.0988001	1.09034	7.63673e-08	3.40884
0.02	3.89	0.0987683	1.09022	7.29088e-08	3.40875
0.02	3.9	0.0987683	1.09022	7.29088e-08	3.40866
0.02	3.91	0.0987683	1.09022	7.29088e-08	3.40858
0.02	3.92	0.0987683	1.09022	7.29088e-08	3.40852
0.02	3.93	0.0987961	1.09038	6.70718e-08	3.40838
0.02	3.94	0.0989141	1.09022	6.36658e-08	3.40828
0.02	3.95	0.0988826	1.09095	6.32229e-08	3.40819
0.02	3.96	0.0988486	1.09062	6.02915e-08	3.40809
0.02	3.97	0.0987029	1.09033	5.82699e-08	3.408
0.02	3.98	0.0987779	1.09043	5.76146e-08	3.4079
0.02	3.99	0.0986176	1.09037	5.40567e-08	3.40781
0.02	4	0.098832	1.0904	5.36458e-08	3.40771
0.02	4.01	0.098832	1.0904	5.36458e-08	3.40762
0.02	4.02	0.0988135	1.09078	5.17517e-08	3.40752
0.02	4.03	0.0987255	1.09093	5.00754e-08	3.40742
0.02	4.04	0.0987414	1.09121	4.87653e-08	3.40732
0.02	4.05	0.0987414	1.09121	4.87653e-08	3.40723
0.02	4.06	0.0985583	1.09094	4.4493e-08	3.40714
0.02	4.07	0.0988333	1.09113	4.47365e-08	3.40703
0.02	4.08	0.0988333	1.09113	4.47365e-08	3.40694
0.02	4.09	0.0986709	1.09081	4.40423e-08	3.40686
0.02	4.1	0.0988179	1.09145	4.23781e-08	3.40674
0.02	4.11	0.0985935	1.09122	3.98801e-08	3.40664
0.02	4.12	0.0985935	1.09122	3.98801e-08	3.40655
0.02	4.13	0.0989599	1.09165	3.99455e-08	3.40647
0.02	4.14	0.0987135	1.09124	3.84239e-08	3.40636
0.02	4.15	0.0988046	1.0917	3.81791e-08	3.40628
0.02	4.16	0.0986728	1.09204	3.65916e-08	3.40616
0.02	4.17	0.0987504	1.09159	3.5634e-08	3.40607
0.02	4.18	0.098677	1.09173	3.37075e-08	3.40595
0.02	4.19	0.0987112	1.09212	3.23051e-08	3.40585
0.02	4.2	0.0987114	1.09143	3.09343e-08	3.40575
0.02	4.21	0.0987208	1.0915	3.01575e-08	3.40565
0.02	4.22	0.0986923	1.09167	2.93993e-08	3.40555
0.02	4.23	0.0986225	1.09168	2.80226e-08	3.40545
0.02	4.24	0.0986225	1.09168	2.80226e-08	3.40536
0.02	4.25	0.0985765	1.09244	2.80979e-08	3.40527
0.02	4.26	0.0987113	1.09186	2.6824e-08	3.40516
0.02	4.27	0.0988137	1.0924	2.59885e-08	3.40506
0.02	4.28	0.0986866	1.09229	2.50705e-08	3.40495
0.02	4.29	0.0988125	1.09234	2.40734e-08	3.40485
0.02	4.3	0.0987769	1.09185	2.32785e-08	3.40475
0.02	4.31	0.0987444	1.09231	2.28628e-08	3.40465
0.02	4.32	0.0988023	1.09234	2.23848e-08	3.40456
0.02	4.33	0.0987237	1.09259	2.22012e-08	3.40447
0.02	4.34	0.0989009	1.09229	2.06348e-08	3.40436
0.02	4.35	0.0986967	1.09231	2.01768e-08	3.40425
0.02	4.36	0.0989073	1.0924	1.90894e-08	3.40416
0.02	4.37	0.098675	1.09246	1.91078e-08	3.40405
0.02	4.38	0.098675	1.09246	1.91078e-08	3.40397
0.02	4.39	0.0987468	1.09239	1.7734e-08	3.40385
0.02	4.4	0.0986404	1.09255	1.69934e-08	3.40375
0.02	4.41	0.0985239	1.09261	1.66835e-08	3.40365
0.02	4.42	0.0986505	1.09242	1.62425e-08	3.40355
0.02	4.43	0.0987586	1.09265	1.57392e-08	3.40345
0.02	4.44	0.0985469	1.09303	1.54494e-08	3.40335
0.02	4.45	0.0986879	1.09292	1.51081e-08	3.40325
0.02	4.46	0.0986879	1.09292	1.51081e-08	3.40318
0.02	4.47	0.0988906	1.09286	1.43005e-08	3.40306
0.02	4.48	0.0989215	1.09294	1.39381e-08	3.40297
0.02	4.49	0.0987841	1.09311	1.31782e-08	3.40285
0.02	4.5	0.0986631	1.09279	1.28561e-08	3.40275
0.02	4.51	0.0986945	1.09328	1.23983e-08	3.40265
0.02	4.52	0.0987333	1.0928	1.1789e-08	3.40255
0.02	4.53	0.0987211	1.09283	1.15859e-08	3.40245
0.02	4.54	0.0987245	1.09306	1.13074e-08	3.40235
0.02	4.55	0.0985928	1.09335	1.09114e-08	3.40225
0.02	4.56	0.098728	1.09312	1.05975e-08	3.40215
0.02	4.57	0.0988938	1.09325	1.04147e-08	3.40206
0.02	4.58	0.098779	1.09324	9.94311e-09	3.40196
0.02	4.59	0.0985323	1.09328	9.72681e-09	3.40186
0.02	4.6	0.098609	1.09321	9.38523e-09	3.40176
0.02	4.61	0.0984627	1.09358	9.27485e-09	3.40167
0.02	4.62	0.0985521	1.09338	9.05257e-09	3.40157
0.02	4.63	0.0988488	1.09363	8.89461e-09	3.40149
0.02	4.64	0.0986244	1.09303	8.2622e-09	3.40137
0.02	4.65	0.0985979	1.09373	8.20272e-09	3.40127
0.02	4.66	0.0986848	1.09398	7.92339e-09	3.40118
0.02	4.67	0.0985327	1.09371	7.67381e-09	3.40107
0.02	4.68	0.0986999	1.09328	7.2193e-09	3.40097
0.02	4.69	0.0987693	1.09334	6.94735e-09	3.40087
0.02	4.7	0.0986557	1.09311	6.74974e-09	3.40078
0.02	4.71	0.0984595	1.09368	6.55754e-09	3.40068
0.02	4.72	0.0985359	1.09383	6.43558e-09	3.40058
0.02	4.73	0.0984719	1.09351	6.11319e-09	3.40048
0.02	4.74	0.0987764	1.09366	5.94202e-09	3.40038
0.02	4.75	0.0986245	1.09375	5.74568e-09	3.40028
0.02	4.76	0.0986195	1.09344	5.58885e-09	3.40019
0.02	4.77	0.0986266	1.09363	5.37481e-09	3.40009
0.02	4.78	0.0986266	1.09363	5.37481e-09	3.4
0.02	4.79	0.0986088	1.09357	5.09432e-09	3.3999
0.02	4.8	0.0984465	1.09387	5.00802e-09	3.39981
0.02	4.81	0.0987227	1.09402	4.88633e-09	3.39971
0.02	4.82	0.0984743	1.09426	4.7248e-09	3.39962
0.02	4.83	0.0986656	1.09368	4.43264e-09	3.39951
0.02	4.84	0.0987049	1.09386	4.37632e-09	3.39942
0.02	4.85	0.0984279	1.09387	4.27131e-09	3.39933
0.02	4.86	0.0987746	1.09407	4.09718e-09	3.39923
0.02	4.87	0.0986875	1.09423	3.98392e-09	3.39913
0.02	4.88	0.0983909	1.09418	3.91134e-09	3.39905
0.02	4.89	0.0986656	1.0939	3.67187e-09	3.39894
0.02	4.9	0.0986505	1.09416	3.65231e-09	3.39885
0.02	4.91	0.0986355	1.09393	3.47086e-09	3.39875
0.02	4.92	0.0986512	1.09428	3.38389e-09	3.39866
0.02	4.93	0.0986586	1.09452	3.33214e-09	3.39857
0.02	4.94	0.0984374	1.0947	3.27099e-09	3.39849
0.02	4.95	0.0985277	1.09422	3.14834e-09	3.39839
0.02	4.96	0.0985419	1.09428	2.99855e-09	3.39828
0.02	4.97	0.0987517	1.0948	2.92097e-09	3.3982
0.02	4.98	0.0986471	1.09473	2.81041e-09	3.3981
0.02	4.99	0.098562	1.0942	2.68956e-09	3.398
0.02	5	0.0985135	1.09429	2.55564e-09	3.39791
0.02	5.01	0.0985497	1.09485	2.54317e-09	3.39782
0.02	5.02	0.0983694	1.09487	2.46534e-09	3.39773
0.03	0.04	0.0996567	1.06711	0.000788079	3.28512
0.03	0.04	0.0996956	1.06806	0.000753709	3.28509
0.03	0.05	0.0996956	1.06806	0.000753709	3.28518
0.03	0.06	0.0997722	1.06767	0.000736259	3.28527
0.03	0.07	0.0995789	1.06783	0.000685301	3.28534
0.03	0.08	0.0995705	1.06779	0.00064717	3.2854
0.03	0.09	0.0995969	1.06773	0.000628977	3.28547
0.03	0.1	0.099376	1.06779	0.000566616	3.28551
0.03	0.11	0.0995818	1.06788	0.000534965	3.28555
0.03	0.12	0.0996629	1.06745	0.000503084	3.28558
0.03	0.13	0.0995096	1.06758	0.000499255	3.28565
0.03	0.14	0.0995262	1.06777	0.000481088	3.2857
0.03	0.15	0.0998226	1.0676	0.000438662	3.2857
0.03	0.16	0.0994923	1.06799	0.000425421	3.28575
0.03	0.17	0.0996082	1.06744	0.000421657	3.2858
0.03	0.18	0.0997171	1.06787	0.00036845	3.28576
0.03	0.19	0.0996816	1.06735	0.000340279	3.28575
0.03	0.2	0.0997759	1.06736	0.000334411	3.28579
0.03	0.21	0.0997759	1.06736	0.000334411	3.28585
0.03	0.22	0.099695	1.06749	0.000322676	3.28587
0.03	0.23	0.0996092	1.06754	0.000292883	3.28584
0.03	0.24	0.0995696	1.06732	0.000283646	3.28587
0.03	0.25	0.0998755	1.06768	0.000265655	3.28586
0.03	0.26	0.0994264	1.0677	0.000254875	3.28588
0.03	0.27	0.099785	1.06712	0.000235771	3.28585
0.03	0.28	0.0995932	1.06716	0.000235382	3.2859
0.03	0.29	0.0996837	1.06768	0.000217837	3.28587
0.03	0.3	0.0996065	1.06729	0.000214498	3.2859
0.03	0.31	0.0994348	1.06739	0.000204311	3.2859
0.03	0.32	0.0994138	1.06733	0.000198825	3.28592
0.03	0.33	0.0996826	1.06743	0.000190264	3.28591
0.03	0.34	0.0997159	1.06756	0.000183374	3.28592
0.03	0.35	0.0998884	1.0674	0.000180078	3.28595
0.03	0.36	0.0996401	1.06743	0.000160747	3.28588
0.03	0.37	0.0997906	1.06702	0.000158211	3.28591
0.03	0.38	0.0995298	1.06776	0.000153114	3.28592
0.03	0.39	0.0996916	1.06746	0.000151179	3.28593
0.03	0.4	0.0996916	1.06746	0.000151179	3.28597
0.03	0.41	0.0995722	1.06715	0.000149214	3.286
0.03	0.42	0.0996792	1.0672	0.000145007	3.28601
0.03	0.43	0.100062	1.06735	0.000141755	3.28604
0.03	0.44	0.0994334	1.06744	0.000139943	3.28605
0.03	0.45	0.0993556	1.0673	0.000129919	3.28602
0.03	0.46	0.099481	1.06757	0.000130229	3.28605
0.03	0.47	0.0995608	1.06752	0.000128497	3.28607
0.03	0.48	0.0995608	1.06752	0.000128497	3.28611
0.03	0.49	0.0997154	1.0669	0.000122502	3.2861
0.03	0.5	0.0995675	1.06779	0.000120098	3.28611
0.03	0.51	0.0997348	1.06744	0.000115234	3.2861
0.03	0.52	0.0996754	1.06733	0.000108524	3.28607
0.03	0.53	0.0996935	1.06785	0.000104989	3.28608
0.03	0.54	0.0995481	1.06742	0.000100987	3.28606
0.03	0.55	0.100097	1.0669	9.35332e-05	3.28604
0.03	0.56	0.0992488	1.06756	9.03562e-05	3.28604
0.03	0.57	0.0996673	1.06712	8.23029e-05	3.28595
0.03	0.58	0.0998628	1.06737	7.92489e-05	3.28595
0.03	0.59	0.0995974	1.06772	7.50847e-05	3.28593
0.03	0.6	0.0996684	1.06712	7.34046e-05	3.28593
0.03	0.61	0.0998164	1.06722	7.15671e-05	3.28594
0.03	0.62	0.0997534	1.067	6.58927e-05	3.28589
0.03	0.63	0.0995897	1.06711	6.59257e-05	3.28592
0.03	0.64	0.0995438	1.06735	5.65679e-05	3.28581
0.03	0.65	0.0994671	1.06742	5.48646e-05	3.28582
0.03	0.66	0.0998673	1.06734	4.94768e-05	3.28576
0.03	0.67	0.0996763	1.06754	4.66174e-05	3.28573
0.03	0.68	0.0996008	1.06737	4.45966e-05	3.28572
0.03	0.69	0.0996529	1.06745	4.27144e-05	3.28571
0.03	0.7	0.0996529	1.06745	4.27144e-05	3.28573
0.03	0.71	0.0997568	1.0672	4.20939e-05	3.28574
0.03	0.72	0.0994816	1.06734	3.69358e-05	3.28567
0.03	0.73	0.0998229	1.06715	3.19119e-05	3.28559
0.03	0.74	0.0995269	1.06716	3.10766e-05	3.2856
0.03	0.75	0.0995269	1.06716	3.10766e-05	3.28561
0.03	0.76	0.0997976	1.06707	2.82097e-05	3.28557
0.03	0.77	0.0997976	1.06707	2.82097e-05	3.28559
0.03	0.78	0.0996424	1.06717	2.80795e-05	3.2856
0.03	0.79	0.0995991	1.06731	2.66721e-05	3.28559
0.03	0.8	0.0995991	1.06731	2.66721e-05	3.2856
0.03	0.81	0.0998294	1.06701	2.40139e-05	3.28556
0.03	0.82	0.0998689	1.06703	2.26223e-05	3.28554
0.03	0.83	0.0994954	1.06739	2.24113e-05	3.28555
0.03	0.84	0.0994639	1.06731	2.18407e-05	3.28555
0.03	0.85	0.0997477	1.06691	2.07403e-05	3.28554
0.03	0.86	0.0995974	1.06712	1.98478e-05	3.28553
0.03	0.87	0.0997973	1.06734	1.86345e-05	3.28551
0.03	0.88	0.0997973	1.06734	1.86345e-05	3.28552
0.03	0.89	0.0996064	1.06718	1.8076e-05	3.28552
0.03	0.9	0.0997282	1.06747	1.78592e-05	3.28553
0.03	0.91	0.0996507	1.06678	1.5535e-05	3.28547
0.03	0.92	0.0995931	1.06676	1.38634e-05	3.28544
0.03	0.93	0.0996803	1.06693	1.38472e-05	3.28544
0.03	0.94	0.0997898	1.06752	1.34103e-05	3.28544
0.03	0.95	0.0998114	1.0673	1.19777e-05	3.2854
0.03	0.96	0.0998471	1.06721	1.14718e-05	3.2854
0.03	0.97	0.0998471	1.06721	1.14718e-05	3.28541
0.03	0.98	0.0997726	1.06751	1.13489e-05	3.28541
0.03	0.99	0.0997849	1.06697	1.11848e-05	3.28541
0.03	1	0.0997849	1.06697	1.11848e-05	3.28543
0.03	1.01	0.0996706	1.06687	1.10225e-05	3.28543
0.03	1.02	0.0997389	1.0674	1.10333e-05	3.28544
0.03	1.03	0.0995585	1.0672	1.02226e-05	3.28542
0.03	1.04	0.0995585	1.0672	1.02226e-05	3.28543
0.03	1.05	0.0997372	1.06739	1.0048e-05	3.28543
0.03	1.06	0.0997092	1.06703	9.28824e-06	3.28541
0.03	1.07	0.0997092	1.06703	9.28824e-06	3.28542
0.03	1.08	0.0997169	1.06725	9.03127e-06	3.28542
0.03	1.09	0.0997169	1.06725	9.03127e-06	3.28543
0.03	1.1	0.0994352	1.06723	8.57505e-06	3.28542
0.03	1.11	0.0995955	1.06717	7.81608e-06	3.28539
0.03	1.12	0.0995869	1.06748	7.47233e-06	3.28538
0.03	1.13	0.0995227	1.06729	6.66361e-06	3.28535
0.03	1.14	0.0995191	1.06723	6.40744e-06	3.28535
0.03	1.15	0.0995521	1.06739	6.27327e-06	3.28535
0.03	1.16	0.099556	1.0669	6.09377e-06	3.28535
0.03	1.17	0.0995791	1.06725	6.12686e-06	3.28535
0.03	1.18	0.0997828	1.06681	5.93819e-06	3.28535
0.03	1.19	0.0996378	1.06658	5.68834e-06	3.28536
0.03	1.2	0.0998204	1.06717	5.20166e-06	3.28532
0.03	1.21	0.0995821	1.06718	4.98628e-06	3.28532
0.03	1.22	0.0997455	1.06733	4.58569e-06	3.2853
0.03	1.23	0.0995123	1.06718	4.28577e-06	3.28529
0.03	1.24	0.0996304	1.06696	4.21099e-06	3.28529
0.03	1.25	0.0996192	1.06724	3.97215e-06	3.28528
0.03	1.26	0.0996816	1.06707	3.95792e-06	3.28528
0.03	1.27	0.0996783	1.06704	3.93226e-06	3.28529
0.03	1.28	0.0997331	1.06699	3.82901e-06	3.28529
0.03	1.29	0.0997165	1.06698	3.68857e-06	3.28528
0.03	1.3	0.0997283	1.06699	3.65896e-06	3.28529
0.03	1.31	0.0996978	1.06707	3.62077e-06	3.28529
0.03	1.32	0.0998307	1.06728	3.56238e-06	3.28529
0.03	1.33	0.099827	1.06715	3.38529e-06	3.28529
0.03	1.34	0.099827	1.06715	3.38529e-06	3.28529
0.03	1.35	0.099549	1.06717	3.32195e-06	3.28529
0.03	1.36	0.0996017	1.06727	3.18232e-06	3.28529
0.03	1.37	0.0997074	1.06717	3.10054e-06	3.28528
0.03	1.38	0.0997719	1.06711	3.09043e-06	3.28529
0.03	1.39	0.0997014	1.06743	2.69585e-06	3.28526
0.03	1.4	0.0997014	1.06743	2.69585e-06	3.28527
0.03	1.41	0.099601	1.06744	2.56775e-06	3.28526
0.03	1.42	0.099671	1.06713	2.3216e-06	3.28524
0.03	1.43	0.0996727	1.06732	2.24804e-06	3.28524
0.03	1.44	0.0996727	1.06732	2.24804e-06	3.28524
0.03	1.45	0.0998614	1.06719	2.15117e-06	3.28524
0.03	1.46	0.0998232	1.06734	2.12739e-06	3.28524
0.03	1.47	0.0995376	1.06708	2.11089e-06	3.28525
0.03	1.48	0.0995376	1.06708	2.11089e-06	3.28525
0.03	1.49	0.0997292	1.06708	2.03897e-06	3.28525
0.03	1.5	0.0997292	1.06708	2.03897e-06	3.28525
0.03	1.51	0.099611	1.06705	2.01834e-06	3.28526
0.03	1.52	0.099611	1.06705	2.01834e-06	3.28526
0.03	1.53	0.0996015	1.06746	1.92091e-06	3.28526
0.03	1.54	0.0996015	1.06746	1.92091e-06	3.28526
0.03	1.55	0.0997003	1.06702	1.84993e-06	3.28525
0.03	1.56	0.099722	1.06706	1.81476e-06	3.28525
0.03	1.57	0.0995917	1.06726	1.80146e-06	3.28526
0.03	1.58	0.0998077	1.06734	1.64287e-06	3.28524
0.03	1.59	0.0995916	1.06717	1.63828e-06	3.28525
0.03	1.6	0.0996343	1.06707	1.60995e-06	3.28525
0.03	1.61	0.099768	1.06693	1.47191e-06	3.28523
0.03	1.62	0.0996879	1.06705	1.44819e-06	3.28523
0.03	1.63	0.099849	1.06721	1.33026e-06	3.28522
0.03	1.64	0.0998697	1.06702	1.29537e-06	3.28522
0.03	1.65	0.0997816	1.06689	1.22599e-06	3.28521
0.03	1.66	0.0997816	1.06689	1.22599e-06	3.28522
0.03	1.67	0.099669	1.06713	1.16626e-06	3.28521
0.03	1.68	0.099669	1.06713	1.16626e-06	3.28521
0.03	1.69	0.099669	1.06713	1.16626e-06	3.28522
0.03	1.7	0.0995983	1.06721	1.04957e-06	3.2852
0.03	1.71	0.0997197	1.06702	1.04816e-06	3.2852
0.03	1.72	0.0996739	1.06761	1.0056e-06	3.28521
0.03	1.73	0.0996905	1.06703	9.1619e-07	3.28518
0.03	1.74	0.0996397	1.0674	8.45206e-07	3.28518
0.03	1.75	0.0996397	1.0674	8.45206e-07	3.28518
0.03	1.76	0.0996855	1.0673	8.21778e-07	3.28518
0.03	1.77	0.0997697	1.06699	8.11024e-07	3.28518
0.03	1.78	0.0998469	1.06713	7.97913e-07	3.28518
0.03	1.79	0.0997982	1.06698	7.62668e-07	3.28518
0.03	1.8	0.0996668	1.06711	7.5949e-07	3.28518
0.03	1.81	0.0996668	1.06711	7.5949e-07	3.28518
0.03	1.82	0.0996228	1.06729	7.52555e-07	3.28518
0.03	1.83	0.0996228	1.06729	7.52555e-07	3.28519
0.03	1.84	0.0995498	1.06699	7.36376e-07	3.28519
0.03	1.85	0.0996926	1.06719	7.17998e-07	3.28518
0.03	1.86	0.0996926	1.06719	7.17998e-07	3.28519
0.03	1.87	0.0997706	1.06719	7.07705e-07	3.28519
0.03	1.88	0.0997706	1.06719	7.07705e-07	3.28519
0.03	1.89	0.0996954	1.0672	7.10357e-07	3.2852
0.03	1.9	0.0996954	1.0672	7.10357e-07	3.2852
0.03	1.91	0.0994585	1.06742	6.43532e-07	3.28519
0.03	1.92	0.099788	1.06732	6.37449e-07	3.28519
0.03	1.93	0.099622	1.06719	6.09164e-07	3.28518
0.03	1.94	0.099622	1.06719	6.09164e-07	3.28518
0.03	1.95	0.0996592	1.06756	5.48048e-07	3.28517
0.03	1.96	0.0995981	1.06735	5.23419e-07	3.28517
0.03	1.97	0.0997597	1.06734	5.21631e-07	3.28517
0.03	1.98	0.0998119	1.06707	5.2005e-07	3.28517
0.03	1.99	0.0996028	1.06713	5.03532e-07	3.28517
0.03	2	0.0996028	1.06713	5.03532e-07	3.28517
0.03	2.01	0.0999018	1.06721	4.81694e-07	3.28517
0.03	2.02	0.0999018	1.06721	4.81694e-07	3.28517
0.03	2.03	0.0995348	1.0673	4.16963e-07	3.28515
0.03	2.04	0.0995899	1.06702	4.18517e-07	3.28515
0.03	2.05	0.0997169	1.06685	3.94054e-07	3.28515
0.03	2.06	0.0996538	1.06693	3.93749e-07	3.28515
0.03	2.07	0.0995967	1.06739	3.80291e-07	3.28515
0.03	2.08	0.0996886	1.06698	3.73367e-07	3.28514
0.03	2.09	0.0996577	1.06705	3.67353e-07	3.28514
0.03	2.1	0.0996615	1.06707	3.58502e-07	3.28514
0.03	2.11	0.0996615	1.06707	3.58502e-07	3.28514
0.03	2.12	0.0996938	1.06717	3.52693e-07	3.28514
0.03	2.13	0.099596	1.0673	3.46134e-07	3.28515
0.03	2.14	0.099693	1.06718	3.49471e-07	3.28515
0.03	2.15	0.099693	1.06718	3.49471e-07	3.28515
0.03	2.16	0.0996304	1.06714	3.46175e-07	3.28515
0.03	2.17	0.0996304	1.06714	3.46175e-07	3.28515
0.03	2.18	0.0997386	1.0672	3.34296e-07	3.28515
0.03	2.19	0.0997386	1.0672	3.34296e-07	3.28515
0.03	2.2	0.099796	1.067	3.19747e-07	3.28515
0.03	2.21	0.0997222	1.06727	3.23758e-07	3.28515
0.03	2.22	0.0996956	1.06706	3.13435e-07	3.28515
0.03	2.23	0.0996956	1.06706	3.13435e-07	3.28515
0.03	2.24	0.0996873	1.06716	3.07205e-07	3.28515
0.03	2.25	0.0997646	1.06715	3.04613e-07	3.28515
0.03	2.26	0.0998637	1.0671	2.97322e-07	3.28515
0.03	2.27	0.0997324	1.06698	2.92735e-07	3.28515
0.03	2.28	0.0997334	1.06725	2.90197e-07	3.28514
0.03	2.29	0.0997045	1.06736	2.83903e-07	3.28514
0.03	2.3	0.0997045	1.06736	2.83903e-07	3.28514
0.03	2.31	0.0997045	1.06736	2.83903e-07	3.28515
0.03	2.32	0.0996473	1.06698	2.48779e-07	3.28513
0.03	2.33	0.0996473	1.06698	2.48779e-07	3.28513
0.03	2.34	0.0996926	1.06735	2.43171e-07	3.28513
0.03	2.35	0.0996926	1.06735	2.43171e-07	3.28513
0.03	2.36	0.0997016	1.06698	2.39806e-07	3.28513
0.03	2.37	0.0997016	1.06698	2.39806e-07	3.28513
0.03	2.38	0.0997089	1.06717	2.22104e-07	3.28512
0.03	2.39	0.0996682	1.06736	2.16297e-07	3.28512
0.03	2.4	0.0997915	1.06708	2.14025e-07	3.28512
0.03	2.41	0.0997138	1.06725	2.03708e-07	3.28511
0.03	2.42	0.0997138	1.06725	2.03708e-07	3.28511
0.03	2.43	0.0997004	1.06707	2.01168e-07	3.28511
0.03	2.44	0.0996802	1.06751	1.92376e-07	3.28511
0.03	2.45	0.099705	1.06709	1.8471e-07	3.2851
0.03	2.46	0.0995623	1.06731	1.78315e-07	3.2851
0.03	2.47	0.0996603	1.06723	1.76751e-07	3.28509
0.03	2.48	0.0998038	1.06698	1.60868e-07	3.28509
0.03	2.49	0.0996299	1.06723	1.60246e-07	3.28508
0.03	2.5	0.0996299	1.06723	1.60246e-07	3.28508
0.03	2.51	0.0996861	1.06729	1.53579e-07	3.28508
0.03	2.52	0.0996861	1.06729	1.53579e-07	3.28508
0.03	2.53	0.0996978	1.06705	1.50201e-07	3.28508
0.03	2.54	0.0997299	1.06731	1.39969e-07	3.28507
0.03	2.55	0.0997299	1.06731	1.39969e-07	3.28507
0.03	2.56	0.0997448	1.06714	1.37331e-07	3.28507
0.03	2.57	0.0996309	1.06714	1.35634e-07	3.28506
0.03	2.58	0.0995594	1.0672	1.32355e-07	3.28506
0.03	2.59	0.0996948	1.06717	1.20791e-07	3.28505
0.03	2.6	0.0996948	1.06717	1.20791e-07	3.28505
0.03	2.61	0.0996948	1.06717	1.20791e-07	3.28505
0.03	2.62	0.0997289	1.06717	1.19549e-07	3.28505
0.03	2.63	0.0997289	1.06717	1.19549e-07	3.28504
0.03	2.64	0.0997289	1.06717	1.19549e-07	3.28504
0.03	2.65	0.0997289	1.06717	1.19549e-07	3.28504
0.03	2.66	0.0997289	1.06717	1.19549e-07	3.28504
0.03	2.67	0.0996289	1.06725	1.18963e-07	3.28503
0.03	2.68	0.0996289	1.06725	1.18963e-07	3.28503
0.03	2.69	0.0997322	1.06729	1.17463e-07	3.28503
0.03	2.7	0.0997097	1.06723	1.14756e-07	3.28502
0.03	2.71	0.0997097	1.06723	1.14756e-07	3.28502
0.03	2.72	0.0997097	1.06723	1.14756e-07	3.28501
0.03	2.73	0.09962	1.06724	1.06573e-07	3.28501
0.03	2.74	0.099635	1.06722	1.00213e-07	3.285
0.03	2.75	0.0996513	1.06731	9.73943e-08	3.285
0.03	2.76	0.0996513	1.06731	9.73943e-08	3.28499
0.03	2.77	0.0997196	1.0673	1.0398e-07	3.28499
0.03	2.78	0.0997196	1.0673	1.0398e-07	3.28498
0.03	2.79	0.0996916	1.06716	1.11471e-07	3.28498
0.03	2.8	0.0996916	1.06716	1.11471e-07	3.28497
0.03	2.81	0.0996916	1.06716	1.11471e-07	3.28496
0.03	2.82	0.0996244	1.06738	1.10734e-07	3.28495
0.03	2.83	0.099683	1.06734	1.17255e-07	3.28494
0.03	2.84	0.0997406	1.06725	1.19341e-07	3.28493
0.03	2.85	0.0997406	1.06725	1.19341e-07	3.28492
0.03	2.86	0.0995891	1.06742	1.2513e-07	3.28491
0.03	2.87	0.0995891	1.06742	1.2513e-07	3.2849
0.03	2.88	0.0995575	1.06774	1.30213e-07	3.28489
0.03	2.89	0.0995998	1.06753	1.38903e-07	3.28486
0.03	2.9	0.0996228	1.06758	1.4064e-07	3.28485
0.03	2.91	0.099598	1.06787	1.48408e-07	3.28483
0.03	2.92	0.0997025	1.0674	1.49275e-07	3.28481
0.03	2.93	0.0995057	1.06772	1.57546e-07	3.28478
0.03	2.94	0.0996209	1.0677	1.63184e-07	3.28475
0.03	2.95	0.0995604	1.06745	1.67206e-07	3.28473
0.03	2.96	0.0996927	1.06778	1.69041e-07	3.2847
0.03	2.97	0.0996927	1.06739	1.79459e-07	3.28466
0.03	2.98	0.0996927	1.06739	1.79459e-07	3.28463
0.03	2.99	0.0997212	1.06775	1.8351e-07	3.28459
0.03	3	0.0994949	1.06811	1.87389e-07	3.28456
0.03	3.01	0.0994949	1.06811	1.87389e-07	3.28452
0.03	3.02	0.0997261	1.06816	1.90315e-07	3.28448
0.03	3.03	0.099689	1.06794	1.91749e-07	3.28444
0.03	3.04	0.099689	1.06794	1.91749e-07	3.2844
0.03	3.05	0.0998053	1.06821	2.04132e-07	3.28433
0.03	3.06	0.0996681	1.06818	2.07539e-07	3.28427
0.03	3.07	0.0995818	1.06835	2.12164e-07	3.28422
0.03	3.08	0.0996481	1.06789	2.15107e-07	3.28416
0.03	3.09	0.0997354	1.06841	2.1916e-07	3.28409
0.03	3.1	0.0995659	1.06851	2.22164e-07	3.28403
0.03	3.11	0.0996971	1.06856	2.38568e-07	3.28391
0.03	3.12	0.0996971	1.06856	2.38568e-07	3.28385
0.03	3.13	0.0999134	1.06891	2.66189e-07	3.28368
0.03	3.14	0.0996169	1.0693	2.81954e-07	3.28353
0.03	3.15	0.0997113	1.06964	3.0144e-07	3.28338
0.03	3.16	0.0997697	1.06965	3.33891e-07	3.28317
0.03	3.17	0.0993146	1.07019	3.85934e-07	3.28289
0.03	3.18	0.0993314	1.07059	4.24445e-07	3.28267
0.03	3.19	0.0994099	1.0712	4.43168e-07	3.28251
0.03	3.2	0.099276	1.07129	4.66197e-07	3.28233
0.03	3.21	0.0994069	1.07151	5.41286e-07	3.28207
0.03	3.22	0.0994803	1.07251	5.70363e-07	3.28192
0.03	3.23	0.0994803	1.07251	5.70363e-07	3.2818
0.03	3.24	0.0995827	1.07266	5.86437e-07	3.28169
0.03	3.25	0.0995607	1.07288	5.83008e-07	3.28157
0.03	3.26	0.0992458	1.07339	5.73597e-07	3.28146
0.03	3.27	0.0993594	1.07326	5.55173e-07	3.28134
0.03	3.28	0.0993594	1.07326	5.55173e-07	3.28123
0.03	3.29	0.0994492	1.07339	5.29491e-07	3.28111
0.03	3.3	0.0994492	1.07339	5.29491e-07	3.281
0.03	3.31	0.0994492	1.07339	5.29491e-07	3.28088
0.03	3.32	0.0993079	1.07376	5.03488e-07	3.28076
0.03	3.33	0.0993022	1.07388	5.01691e-07	3.28064
0.03	3.34	0.0993022	1.07388	5.01691e-07	3.28052
0.03	3.35	0.0993022	1.07388	5.01691e-07	3.28041
0.03	3.36	0.0991649	1.07413	5.00317e-07	3.2803
0.03	3.37	0.0993373	1.074	4.8324e-07	3.28017
0.03	3.38	0.0995249	1.07444	4.73316e-07	3.28005
0.03	3.39	0.0994033	1.07417	4.53611e-07	3.27991
0.03	3.4	0.0994909	1.07495	4.40196e-07	3.27979
0.03	3.41	0.0993185	1.07456	4.39686e-07	3.27967
0.03	3.42	0.0992101	1.07499	4.31148e-07	3.27954
0.03	3.43	0.0993213	1.07457	3.97246e-07	3.2794
0.03	3.44	0.0993619	1.07453	3.83813e-07	3.27927
0.03	3.45	0.099405	1.07451	3.74617e-07	3.27914
0.03	3.46	0.0993095	1.07449	3.63536e-07	3.27901
0.03	3.47	0.0992895	1.07472	3.56276e-07	3.27888
0.03	3.48	0.0993271	1.07503	3.5421e-07	3.27875
0.03	3.49	0.0993271	1.07503	3.5421e-07	3.27862
0.03	3.5	0.0993951	1.07495	3.50029e-07	3.2785
0.03	3.51	0.0992846	1.07546	3.48433e-07	3.27838
0.03	3.52	0.0991628	1.07567	3.38946e-07	3.27825
0.03	3.53	0.0994898	1.07585	3.37831e-07	3.27814
0.03	3.54	0.0993701	1.07558	3.24296e-07	3.27799
0.03	3.55	0.0992025	1.07645	3.12754e-07	3.27785
0.03	3.56	0.0995312	1.07546	2.88173e-07	3.27769
0.03	3.57	0.0991066	1.07553	2.84964e-07	3.27756
0.03	3.58	0.0991367	1.07562	2.75437e-07	3.27742
0.03	3.59	0.0993282	1.07559	2.64347e-07	3.27728
0.03	3.6	0.0992896	1.07584	2.62286e-07	3.27715
0.03	3.61	0.0993744	1.07585	2.52084e-07	3.27701
0.03	3.62	0.0993465	1.07598	2.41287e-07	3.27688
0.03	3.63	0.0993465	1.07598	2.41287e-07	3.27674
0.03	3.64	0.0993073	1.07616	2.35813e-07	3.2766
0.03	3.65	0.0993309	1.07614	2.31381e-07	3.27646
0.03	3.66	0.0994647	1.07616	2.24452e-07	3.27633
0.03	3.67	0.0992536	1.07614	2.20475e-07	3.27619
0.03	3.68	0.0993926	1.07602	2.10897e-07	3.27605
0.03	3.69	0.0992875	1.07676	2.05808e-07	3.27591
0.03	3.7	0.0992875	1.07676	2.05808e-07	3.27578
0.03	3.71	0.099349	1.07681	2.04784e-07	3.27567
0.03	3.72	0.0991752	1.07682	1.94526e-07	3.2755
0.03	3.73	0.0993532	1.0769	1.8849e-07	3.27536
0.03	3.74	0.0993988	1.07725	1.88072e-07	3.27525
0.03	3.75	0.0990463	1.07704	1.7829e-07	3.27509
0.03	3.76	0.0993134	1.07657	1.6884e-07	3.27493
0.03	3.77	0.0993233	1.07686	1.68569e-07	3.27481
0.03	3.78	0.0992542	1.07673	1.61224e-07	3.27466
0.03	3.79	0.0993185	1.07689	1.55441e-07	3.27451
0.03	3.8	0.0995201	1.0769	1.50207e-07	3.27438
0.03	3.81	0.0991831	1.07693	1.44481e-07	3.27423
0.03	3.82	0.0992168	1.07722	1.43112e-07	3.27409
0.03	3.83	0.0993647	1.07723	1.36779e-07	3.27395
0.03	3.84	0.0992453	1.07735	1.33921e-07	3.27381
0.03	3.85	0.0991994	1.07748	1.3203e-07	3.27367
0.03	3.86	0.0990664	1.07738	1.31072e-07	3.27355
0.03	3.87	0.0990737	1.07757	1.26211e-07	3.2734
0.03	3.88	0.0990676	1.07798	1.21484e-07	3.27326
0.03	3.89	0.0992073	1.07762	1.17798e-07	3.27311
0.03	3.9	0.099184	1.07786	1.13073e-07	3.27297
0.03	3.91	0.0993954	1.07755	1.10904e-07	3.27284
0.03	3.92	0.0991863	1.07778	1.06417e-07	3.27269
0.03	3.93	0.0993865	1.07771	1.03057e-07	3.27255
0.03	3.94	0.0992725	1.07768	1.00547e-07	3.27241
0.03	3.95	0.0992833	1.07766	9.62532e-08	3.27226
0.03	3.96	0.0990866	1.07805	9.5607e-08	3.27213
0.03	3.97	0.0992515	1.07821	9.35685e-08	3.27199
0.03	3.98	0.0990903	1.07816	9.13592e-08	3.27186
0.03	3.99	0.0993093	1.07864	9.05923e-08	3.27175
0.03	4	0.0993892	1.07792	8.29628e-08	3.27156
0.03	4.01	0.09912	1.07844	8.31153e-08	3.27143
0.03	4.02	0.0991627	1.07834	8.07791e-08	3.27129
0.03	4.03	0.0991388	1.07793	7.82204e-08	3.27116
0.03	4.04	0.0993381	1.07833	7.50479e-08	3.27101
0.03	4.05	0.0991326	1.07806	7.23702e-08	3.27086
0.03	4.06	0.0992675	1.07813	6.91787e-08	3.27072
0.03	4.07	0.0990791	1.07806	6.65663e-08	3.27058
0.03	4.08	0.0991599	1.07798	6.47207e-08	3.27044
0.03	4.09	0.0991599	1.07798	6.47207e-08	3.27032
0.03	4.1	0.0991838	1.07908	6.35483e-08	3.27019
0.03	4.11	0.0991786	1.07836	6.16089e-08	3.27005
0.03	4.12	0.0992251	1.07848	5.83605e-08	3.26989
0.03	4.13	0.0989977	1.07867	5.60636e-08	3.26975
0.03	4.14	0.099344	1.07868	5.56424e-08	3.26962
0.03	4.15	0.0990159	1.07862	5.21981e-08	3.26947
0.03	4.16	0.0991817	1.0788	5.15639e-08	3.26933
0.03	4.17	0.0991415	1.07872	5.04745e-08	3.2692
0.03	4.18	0.0993002	1.07917	4.89239e-08	3.26907
0.03	4.19	0.0990199	1.07897	4.61013e-08	3.26892
0.03	4.2	0.0991408	1.07893	4.53061e-08	3.26878
0.03	4.21	0.0991602	1.07899	4.46576e-08	3.26865
0.03	4.22	0.0991781	1.07857	4.20008e-08	3.26851
0.03	4.23	0.0990492	1.07875	4.13765e-08	3.26837
0.03	4.24	0.0990621	1.07972	4.11368e-08	3.26826
0.03	4.25	0.0990768	1.07925	3.88232e-08	3.2681
0.03	4.26	0.0991702	1.07914	3.74035e-08	3.26796
0.03	4.27	0.0990781	1.07907	3.63161e-08	3.26782
0.03	4.28	0.0992041	1.07869	3.46704e-08	3.26769
0.03	4.29	0.0990995	1.07902	3.38922e-08	3.26755
0.03	4.3	0.0990995	1.07902	3.38922e-08	3.26744
0.03	4.31	0.0991002	1.07923	3.2631e-08	3.26729
0.03	4.32	0.0992966	1.07942	3.13701e-08	3.26715
0.03	4.33	0.0992979	1.07965	3.13191e-08	3.26705
0.03	4.34	0.0991111	1.07934	2.87897e-08	3.26688
0.03	4.35	0.0989772	1.07942	2.85139e-08	3.26675
0.03	4.36	0.0991487	1.0791	2.72524e-08	3.26661
0.03	4.37	0.0990906	1.07912	2.69569e-08	3.26649
0.03	4.38	0.0993687	1.07959	2.64562e-08	3.26637
0.03	4.39	0.0990651	1.07937	2.45931e-08	3.26621
0.03	4.4	0.0991211	1.07936	2.36133e-08	3.26608
0.03	4.41	0.0991211	1.07936	2.36133e-08	3.26595
0.03	4.42	0.0992268	1.07994	2.25221e-08	3.26582
0.03	4.43	0.0990597	1.07929	2.19097e-08	3.26568
0.03	4.44	0.0989533	1.0801	2.15267e-08	3.26556
0.03	4.45	0.0989366	1.07934	2.11281e-08	3.26546
0.03	4.46	0.0992226	1.0796	1.99379e-08	3.26529
0.03	4.47	0.0988885	1.07952	1.90901e-08	3.26516
0.03	4.48	0.099049	1.07938	1.828e-08	3.26502
0.03	4.49	0.0989703	1.07993	1.80356e-08	3.26489
0.03	4.5	0.0989146	1.07946	1.74618e-08	3.26477
0.03	4.51	0.0989957	1.07984	1.67157e-08	3.26463
0.03	4.52	0.0991513	1.07941	1.62995e-08	3.26451
0.03	4.53	0.0991203	1.07961	1.55601e-08	3.26437
0.03	4.54	0.0992077	1.08017	1.53329e-08	3.26425
0.03	4.55	0.0992397	1.07956	1.45763e-08	3.26412
0.03	4.56	0.0989821	1.07961	1.40624e-08	3.26399
0.03	4.57	0.0992974	1.07993	1.39992e-08	3.26387
0.03	4.58	0.0987711	1.08016	1.35692e-08	3.26375
0.03	4.59	0.0992688	1.08051	1.35328e-08	3.26364
0.03	4.6	0.0993744	1.07984	1.27549e-08	3.2635
0.03	4.61	0.0991488	1.08034	1.23915e-08	3.26336
0.03	4.62	0.0989951	1.0804	1.19812e-08	3.26323
0.03	4.63	0.0991177	1.07988	1.13934e-08	3.2631
0.03	4.64	0.0989278	1.08027	1.10359e-08	3.26297
0.03	4.65	0.0990987	1.07999	1.06759e-08	3.26285
0.03	4.66	0.0990188	1.07993	1.03515e-08	3.26272
0.03	4.67	0.0991058	1.08044	1.01e-08	3.2626
0.03	4.68	0.0992702	1.08065	9.98689e-09	3.2625
0.03	4.69	0.0990846	1.08056	9.36014e-09	3.26235
0.03	4.7	0.0989581	1.08035	8.9441e-09	3.26223
0.03	4.71	0.0990622	1.08005	8.74577e-09	3.2621
0.03	4.72	0.0993295	1.08014	8.48203e-09	3.26198
0.03	4.73	0.0989726	1.08044	8.19487e-09	3.26185
0.03	4.74	0.0990818	1.08017	7.83375e-09	3.26173
0.03	4.75	0.0990027	1.08005	7.74924e-09	3.26162
0.03	4.76	0.0991613	1.0804	7.32556e-09	3.26149
0.03	4.77	0.0989033	1.08049	7.18473e-09	3.26137
0.03	4.78	0.0988453	1.08099	7.16017e-09	3.26127
0.03	4.79	0.0990323	1.08078	6.76347e-09	3.26112
0.03	4.8	0.0993188	1.08028	6.61017e-09	3.26102
0.03	4.81	0.0990463	1.08062	6.27388e-09	3.26088
0.03	4.82	0.0991103	1.08084	6.08475e-09	3.26076
0.03	4.83	0.0987581	1.08089	5.99778e-09	3.26066
0.03	4.84	0.099148	1.08055	5.72296e-09	3.26052
0.03	4.85	0.0990233	1.08097	5.55049e-09	3.2604
0.03	4.86	0.0991358	1.0807	5.34613e-09	3.26028
0.03	4.87	0.0991147	1.08103	5.30266e-09	3.26018
0.03	4.88	0.0989962	1.08133	5.17849e-09	3.26008
0.03	4.89	0.0988959	1.08064	4.99687e-09	3.25996
0.03	4.9	0.0990652	1.08072	4.81987e-09	3.25984
0.03	4.91	0.0989093	1.08141	4.59496e-09	3.25971
0.03	4.92	0.0991595	1.08115	4.49658e-09	3.2596
0.03	4.93	0.0990488	1.08074	4.23805e-09	3.25946
0.03	4.94	0.0987842	1.08108	4.08544e-09	3.25935
0.03	4.95	0.0990182	1.08041	3.91561e-09	3.25923
0.03	4.96	0.099029	1.08078	3.88885e-09	3.25912
0.03	4.97	0.0989175	1.08145	3.85183e-09	3.25904
0.03	4.98	0.0988494	1.08038	3.58729e-09	3.2589
0.03	4.99	0.0991249	1.08085	3.43806e-09	3.25877
[truncated: 86,821 more rows]
