# Supplementary material for: Comparing growth patterns of three species: Similarities and differences
Source: PLoS One. 2019 Oct 23;14(10):e0224168. doi: 10.1371/journal.pone.0224168 (PMC6808503; doi:10.1371/journal.pone.0224168)
Supplement: S3 File — (XLSX) [file pone.0224168.s003.xlsx]

## Sheet: GallusData
0	37
3	41.74
6	59.19
9	79.94
12	102.96
15	132.13
18	170.18
21	206.56
24	250.71
27	285.27
30	324.92
33	372.83
36	417.41
39	469.13
42	519.72
45	577.27
48	633.59
51	667.18
54	717.17
57	786.35
71	1069.28
85	1326.49
99	1589.71
113	1859.26
127	2015.44
141	2142.31
155	2220.54
170	2262.63
