# Supplementary material for: Comparing growth patterns of three species: Similarities and differences
Source: PLoS One. 2019 Oct 23;14(10):e0224168. doi: 10.1371/journal.pone.0224168 (PMC6808503; doi:10.1371/journal.pone.0224168)
Supplement: S4 File — (XLSX) [file pone.0224168.s004.xlsx]

## Sheet: GallusResults
0	0.01	23.2716	11.4453	0.000780248	1.95066
0	0.02	23.237	11.4444	0.000727428	1.95066
0	0.03	23.2345	11.4443	0.000655099	1.95067
0	0.04	23.2381	11.4453	0.000578806	1.95067
0	0.05	23.2532	11.4455	0.000481377	1.95068
0	0.06	23.2419	11.4466	0.000371311	1.95068
0	0.07	23.2393	11.4448	0.000311571	1.95068
0	0.08	23.2421	11.4446	0.000277126	1.95068
0	0.09	23.24	11.4436	0.00024824	1.95068
0	0.1	23.2298	11.4455	0.000219622	1.95068
0	0.11	23.2366	11.4438	0.000184331	1.95068
0	0.12	23.2353	11.4445	0.000175984	1.95068
0	0.13	23.2348	11.4435	0.000152019	1.95068
0	0.14	23.2499	11.4448	0.000142056	1.95068
0	0.15	23.2329	11.4438	0.000134431	1.95069
0	0.16	23.2386	11.4437	0.000114447	1.95068
0	0.17	23.2579	11.443	9.09206e-05	1.95068
0	0.18	23.2351	11.4442	8.35483e-05	1.95068
0	0.19	23.2366	11.4439	7.9971e-05	1.95068
0	0.2	23.2311	11.4449	7.22278e-05	1.95068
0	0.21	23.2422	11.4446	6.34848e-05	1.95068
0	0.22	23.2412	11.4447	5.82382e-05	1.95068
0	0.23	23.2497	11.4428	5.36073e-05	1.95069
0	0.24	23.2331	11.4446	4.33624e-05	1.95068
0	0.25	23.2435	11.4446	3.54871e-05	1.95068
0	0.26	23.245	11.4446	2.79248e-05	1.95068
0	0.27	23.2453	11.4445	2.60638e-05	1.95068
0	0.28	23.225	11.4449	2.43565e-05	1.95068
0	0.29	23.242	11.443	2.02185e-05	1.95067
0	0.3	23.2502	11.4444	1.89428e-05	1.95067
0	0.31	23.226	11.4445	1.81694e-05	1.95068
0	0.32	23.2531	11.4439	1.52082e-05	1.95067
0	0.33	23.2454	11.4442	1.26788e-05	1.95067
0	0.34	23.2323	11.4445	1.17727e-05	1.95067
0	0.35	23.2363	11.4424	1.1302e-05	1.95067
0	0.36	23.2407	11.4446	1.05779e-05	1.95067
0	0.37	23.2518	11.4447	8.93379e-06	1.95067
0	0.38	23.2372	11.4445	7.91391e-06	1.95067
0	0.39	23.2466	11.442	6.83987e-06	1.95067
0	0.4	23.2394	11.4439	6.10492e-06	1.95067
0	0.41	23.2492	11.4436	5.07197e-06	1.95067
0	0.42	23.2336	11.4429	4.48058e-06	1.95067
0	0.43	23.2326	11.443	4.20223e-06	1.95067
0	0.44	23.2395	11.4439	3.97719e-06	1.95067
0	0.45	23.2399	11.4446	3.84309e-06	1.95067
0	0.46	23.244	11.4444	3.20263e-06	1.95067
0	0.47	23.2351	11.4443	2.7376e-06	1.95067
0	0.48	23.2327	11.445	2.61325e-06	1.95067
0	0.49	23.2331	11.4448	2.45625e-06	1.95067
0	0.5	23.2427	11.444	2.4679e-06	1.95067
0	0.51	23.2458	11.4446	2.29186e-06	1.95067
0	0.52	23.2429	11.445	1.69867e-06	1.95066
0	0.53	23.2308	11.4432	1.66366e-06	1.95067
0	0.54	23.2354	11.4444	1.46319e-06	1.95066
0	0.55	23.2488	11.4437	1.25929e-06	1.95066
0	0.56	23.2414	11.4446	1.26182e-06	1.95066
0	0.57	23.2399	11.4451	1.17124e-06	1.95066
0	0.58	23.2339	11.4439	1.14941e-06	1.95067
0	0.59	23.2391	11.4434	1.01814e-06	1.95066
0	0.6	23.2438	11.4443	9.7323e-07	1.95066
0	0.61	23.2391	11.4429	9.55977e-07	1.95067
0	0.62	23.2403	11.4447	9.26804e-07	1.95067
0	0.63	23.2337	11.4441	7.78646e-07	1.95066
0	0.64	23.2412	11.4448	7.16935e-07	1.95066
0	0.65	23.2394	11.4438	6.87344e-07	1.95067
0	0.66	23.2394	11.4438	6.87344e-07	1.95067
0	0.67	23.2466	11.4437	5.84737e-07	1.95067
0	0.68	23.2338	11.4448	5.46346e-07	1.95067
0	0.69	23.2364	11.4443	4.95833e-07	1.95066
0	0.7	23.2356	11.4428	4.73187e-07	1.95067
0	0.71	23.2399	11.4452	4.5802e-07	1.95067
0	0.72	23.2378	11.4442	4.18648e-07	1.95067
0	0.73	23.2432	11.4428	4.00777e-07	1.95067
0	0.74	23.2362	11.4446	3.93034e-07	1.95067
0	0.75	23.2383	11.443	3.8885e-07	1.95067
0	0.76	23.2431	11.442	3.69042e-07	1.95067
0	0.77	23.2343	11.4437	2.99024e-07	1.95067
0	0.78	23.2445	11.4455	2.71099e-07	1.95067
0	0.79	23.2412	11.4434	2.70486e-07	1.95067
0	0.8	23.2499	11.4434	2.32795e-07	1.95067
0	0.81	23.2455	11.4441	2.02157e-07	1.95066
0	0.82	23.2439	11.4446	1.74489e-07	1.95066
0	0.83	23.2362	11.4434	1.6906e-07	1.95066
0	0.84	23.2408	11.4435	1.5511e-07	1.95066
0	0.85	23.24	11.4432	1.32302e-07	1.95066
0	0.86	23.2443	11.4445	1.26474e-07	1.95066
0	0.87	23.2433	11.4439	1.19652e-07	1.95066
0	0.88	23.2457	11.4443	1.06755e-07	1.95066
0	0.89	23.2457	11.4443	1.06755e-07	1.95066
0	0.9	23.2412	11.4441	1.03359e-07	1.95066
0	0.91	23.2398	11.4445	9.23724e-08	1.95066
0	0.92	23.2309	11.4436	8.6178e-08	1.95066
0	0.93	23.2464	11.4437	8.5643e-08	1.95066
0	0.94	23.2321	11.4431	7.56964e-08	1.95066
0	0.95	23.239	11.4431	7.20329e-08	1.95066
0	0.96	23.2404	11.445	6.30346e-08	1.95066
0	0.97	23.2431	11.4443	5.74918e-08	1.95066
0	0.98	23.2376	11.4435	5.24413e-08	1.95066
0	0.99	23.2376	11.4435	5.24413e-08	1.95066
0	1	23.2349	11.445	4.95171e-08	1.95066
0	1.01	23.2409	11.4428	4.76956e-08	1.95066
0	1.02	23.2442	11.4444	4.62555e-08	1.95066
0	1.03	23.238	11.4434	4.11282e-08	1.95066
0	1.04	23.2307	11.4439	3.99699e-08	1.95066
0	1.05	23.2421	11.4445	3.92334e-08	1.95067
0	1.06	23.237	11.4424	3.25086e-08	1.95066
0	1.07	23.2441	11.4429	3.01127e-08	1.95066
0	1.08	23.2443	11.4446	2.56744e-08	1.95066
0	1.09	23.2434	11.4452	2.0794e-08	1.95066
0	1.1	23.2316	11.4437	1.89513e-08	1.95066
0	1.11	23.2369	11.4447	1.77599e-08	1.95066
0	1.12	23.2345	11.4441	1.70689e-08	1.95066
0	1.13	23.2345	11.4441	1.70689e-08	1.95066
0	1.14	23.2465	11.4446	1.54333e-08	1.95066
0	1.15	23.2362	11.4448	1.39854e-08	1.95066
0	1.16	23.2333	11.4433	1.24037e-08	1.95066
0	1.17	23.2397	11.4446	1.18905e-08	1.95066
0	1.18	23.2444	11.4433	1.14097e-08	1.95066
0	1.19	23.2412	11.4451	1.02098e-08	1.95066
0	1.2	23.2489	11.444	9.48689e-09	1.95066
0	1.21	23.2364	11.4427	8.77391e-09	1.95066
0	1.22	23.2343	11.4434	8.32679e-09	1.95066
0	1.23	23.2354	11.444	7.81796e-09	1.95066
0	1.24	23.2472	11.4444	7.33481e-09	1.95066
0	1.25	23.2299	11.4443	6.26253e-09	1.95066
0	1.26	23.2418	11.4449	5.34459e-09	1.95066
0	1.27	23.2399	11.4432	5.35343e-09	1.95066
0	1.28	23.2485	11.445	4.92414e-09	1.95066
0	1.29	23.2299	11.4439	4.69973e-09	1.95066
0	1.3	23.242	11.4441	4.45737e-09	1.95066
0	1.31	23.2388	11.4436	4.43901e-09	1.95066
0	1.32	23.2315	11.444	4.20524e-09	1.95066
0	1.33	23.2395	11.4446	3.57731e-09	1.95066
0	1.34	23.2426	11.4445	3.41864e-09	1.95066
0	1.35	23.2426	11.4445	3.41864e-09	1.95066
0	1.36	23.2321	11.4437	2.86768e-09	1.95066
0	1.37	23.2334	11.4441	2.88202e-09	1.95066
0	1.38	23.2339	11.4446	2.85926e-09	1.95066
0	1.39	23.2428	11.4441	2.41175e-09	1.95066
0	1.4	23.2388	11.4438	2.38921e-09	1.95066
0	1.41	23.2402	11.4441	2.10015e-09	1.95066
0	1.42	23.2359	11.4435	1.98493e-09	1.95066
0	1.43	23.2329	11.443	1.69701e-09	1.95066
0	1.44	23.2356	11.443	1.65576e-09	1.95066
0	1.45	23.2298	11.4443	1.60228e-09	1.95066
0	1.46	23.2385	11.4437	1.46179e-09	1.95066
0	1.47	23.2407	11.445	1.37832e-09	1.95066
0	1.48	23.2372	11.4424	1.16858e-09	1.95066
0	1.49	23.2306	11.4445	9.2796e-10	1.95066
0	1.5	23.2371	11.4438	8.86706e-10	1.95066
0	1.51	23.2371	11.4438	8.86706e-10	1.95066
0	1.52	23.2372	11.444	8.10638e-10	1.95066
0	1.53	23.2372	11.444	8.10638e-10	1.95066
0	1.54	23.231	11.4446	7.38731e-10	1.95066
0	1.55	23.2313	11.444	6.93138e-10	1.95066
0	1.56	23.2408	11.4445	6.70507e-10	1.95066
0	1.57	23.2357	11.4444	6.54254e-10	1.95066
0	1.58	23.2357	11.4444	6.54254e-10	1.95066
0	1.59	23.2357	11.4444	6.54254e-10	1.95066
0	1.6	23.2391	11.4443	6.15248e-10	1.95066
0	1.61	23.236	11.4436	5.75417e-10	1.95066
0	1.62	23.236	11.4436	5.75417e-10	1.95066
0	1.63	23.2466	11.4437	5.55321e-10	1.95066
0	1.64	23.2366	11.444	5.09361e-10	1.95066
0	1.65	23.2376	11.4441	4.65136e-10	1.95066
0	1.66	23.2376	11.4441	4.65136e-10	1.95066
0	1.67	23.2345	11.4444	3.92766e-10	1.95066
0	1.68	23.2484	11.444	3.43576e-10	1.95066
0	1.69	23.2311	11.4436	3.09704e-10	1.95066
0	1.7	23.2255	11.4448	2.93249e-10	1.95066
0	1.71	23.2393	11.4429	2.9068e-10	1.95066
0	1.72	23.2393	11.4429	2.9068e-10	1.95066
0	1.73	23.2393	11.4429	2.9068e-10	1.95066
0	1.74	23.2482	11.4432	2.49617e-10	1.95066
0	1.75	23.2259	11.4449	2.12862e-10	1.95066
0	1.76	23.2372	11.4437	2.12065e-10	1.95066
0	1.77	23.2388	11.4444	1.86664e-10	1.95066
0	1.78	23.2419	11.4433	1.69124e-10	1.95066
0	1.79	23.2444	11.4436	1.65632e-10	1.95066
0	1.8	23.235	11.4436	1.59728e-10	1.95066
0	1.81	23.2403	11.4439	1.49e-10	1.95066
0	1.82	23.2477	11.4438	1.38852e-10	1.95066
0	1.83	23.2401	11.4444	1.29779e-10	1.95066
0	1.84	23.2393	11.4438	1.2545e-10	1.95066
0	1.85	23.2478	11.4425	1.13174e-10	1.95066
0	1.86	23.2289	11.4435	1.02578e-10	1.95066
0	1.87	23.2415	11.4433	9.27823e-11	1.95066
0	1.88	23.2463	11.4431	8.98071e-11	1.95066
0	1.89	23.2337	11.4444	9.00719e-11	1.95066
0	1.9	23.249	11.444	7.88552e-11	1.95066
0	1.91	23.2327	11.444	8.00183e-11	1.95066
0	1.92	23.2326	11.4446	7.77382e-11	1.95066
0	1.93	23.2385	11.444	6.86247e-11	1.95066
0	1.94	23.2383	11.4446	6.72394e-11	1.95066
0	1.95	23.2369	11.4432	5.56442e-11	1.95066
0	1.96	23.2466	11.4437	4.41992e-11	1.95066
0	1.97	23.2392	11.4446	4.37537e-11	1.95066
0	1.98	23.2392	11.4446	4.37537e-11	1.95066
0	1.99	23.2422	11.4435	3.93637e-11	1.95066
0	2	23.2473	11.4433	3.40157e-11	1.95066
0.01	0.02	23.3078	10.8417	0.000708585	1.8661
0.01	0.03	23.255	10.8414	0.000610385	1.8661
0.01	0.04	23.2448	10.8414	0.000593856	1.8661
0.01	0.05	23.2539	10.8396	0.000546367	1.86611
0.01	0.06	23.2416	10.8422	0.000449894	1.86611
0.01	0.07	23.2414	10.8414	0.000431257	1.86611
0.01	0.08	23.2312	10.8438	0.000359022	1.86612
0.01	0.09	23.2438	10.8429	0.000313498	1.86612
0.01	0.1	23.2603	10.843	0.000261097	1.86612
0.01	0.11	23.2445	10.8431	0.000207665	1.86611
0.01	0.12	23.2406	10.8396	0.000179107	1.86611
0.01	0.13	23.2416	10.8427	0.000147565	1.86611
0.01	0.14	23.2332	10.8429	0.000135919	1.86611
0.01	0.15	23.2276	10.8414	0.000116926	1.86611
0.01	0.16	23.2439	10.8415	0.000112169	1.86612
0.01	0.17	23.2572	10.842	9.51288e-05	1.86611
0.01	0.18	23.2394	10.8409	8.83378e-05	1.86612
0.01	0.19	23.2282	10.844	7.91499e-05	1.86612
0.01	0.2	23.2535	10.8397	5.75707e-05	1.86611
0.01	0.21	23.252	10.8417	5.42828e-05	1.86611
0.01	0.22	23.2582	10.8408	4.57828e-05	1.86611
0.01	0.23	23.2334	10.8417	3.35651e-05	1.86611
0.01	0.24	23.2504	10.8422	2.68056e-05	1.8661
0.01	0.25	23.2506	10.841	2.07642e-05	1.8661
0.01	0.26	23.2448	10.8415	1.69138e-05	1.8661
0.01	0.27	23.2391	10.8411	1.46966e-05	1.8661
0.01	0.28	23.2419	10.8412	1.39635e-05	1.8661
0.01	0.29	23.2384	10.8409	1.20096e-05	1.8661
0.01	0.3	23.243	10.8416	1.10987e-05	1.8661
0.01	0.31	23.243	10.8416	1.10987e-05	1.8661
0.01	0.32	23.243	10.8416	1.10987e-05	1.8661
0.01	0.33	23.2417	10.8425	9.7603e-06	1.8661
0.01	0.34	23.2529	10.8407	8.69467e-06	1.8661
0.01	0.35	23.2541	10.8407	8.3542e-06	1.8661
0.01	0.36	23.245	10.8411	7.01014e-06	1.8661
0.01	0.37	23.2428	10.8425	6.71354e-06	1.8661
0.01	0.38	23.2428	10.8425	6.71354e-06	1.8661
0.01	0.39	23.2517	10.8416	6.60175e-06	1.8661
0.01	0.4	23.2494	10.841	6.15601e-06	1.8661
0.01	0.41	23.2494	10.841	6.15601e-06	1.8661
0.01	0.42	23.2479	10.8408	4.8687e-06	1.8661
0.01	0.43	23.2443	10.8415	4.55351e-06	1.8661
0.01	0.44	23.2432	10.8407	4.27301e-06	1.8661
0.01	0.45	23.2569	10.8407	3.78958e-06	1.8661
0.01	0.46	23.2495	10.8405	3.1984e-06	1.8661
0.01	0.47	23.2528	10.8411	3.05409e-06	1.8661
0.01	0.48	23.2324	10.8425	2.71268e-06	1.8661
0.01	0.49	23.2568	10.8399	2.26157e-06	1.8661
0.01	0.5	23.2478	10.8416	2.11927e-06	1.8661
0.01	0.51	23.2391	10.8417	2.09581e-06	1.8661
0.01	0.52	23.2522	10.8412	1.97963e-06	1.8661
0.01	0.53	23.2518	10.8416	1.91284e-06	1.8661
0.01	0.54	23.249	10.8412	1.8113e-06	1.8661
0.01	0.55	23.2428	10.8409	1.72182e-06	1.8661
0.01	0.56	23.2494	10.8417	1.70408e-06	1.8661
0.01	0.57	23.2492	10.8418	1.64158e-06	1.8661
0.01	0.58	23.2421	10.8418	1.62062e-06	1.8661
0.01	0.59	23.2373	10.8435	1.41776e-06	1.8661
0.01	0.6	23.2445	10.8424	1.26045e-06	1.8661
0.01	0.61	23.2434	10.8432	1.19274e-06	1.8661
0.01	0.62	23.2513	10.8424	9.72793e-07	1.8661
0.01	0.63	23.2472	10.8417	9.89765e-07	1.8661
0.01	0.64	23.2487	10.8412	6.9149e-07	1.8661
0.01	0.65	23.243	10.8416	6.91981e-07	1.8661
0.01	0.66	23.2516	10.8411	6.62808e-07	1.8661
0.01	0.67	23.2422	10.8428	6.02835e-07	1.8661
0.01	0.68	23.2561	10.8403	5.52011e-07	1.8661
0.01	0.69	23.2393	10.8409	5.12408e-07	1.8661
0.01	0.7	23.2485	10.84	4.60731e-07	1.8661
0.01	0.71	23.2544	10.8421	3.75064e-07	1.8661
0.01	0.72	23.2471	10.8421	3.47449e-07	1.8661
0.01	0.73	23.2532	10.8408	3.32478e-07	1.8661
0.01	0.74	23.246	10.8416	2.8907e-07	1.8661
0.01	0.75	23.2435	10.8411	2.81915e-07	1.8661
0.01	0.76	23.2397	10.8418	2.40316e-07	1.8661
0.01	0.77	23.2443	10.8404	2.20268e-07	1.8661
0.01	0.78	23.2475	10.8411	2.16098e-07	1.8661
0.01	0.79	23.249	10.8417	1.86217e-07	1.8661
0.01	0.8	23.2529	10.8407	1.60965e-07	1.8661
0.01	0.81	23.2345	10.8413	1.45363e-07	1.86609
0.01	0.82	23.2473	10.8414	1.41085e-07	1.86609
0.01	0.83	23.2371	10.8412	1.25496e-07	1.86609
0.01	0.84	23.2485	10.8415	1.24428e-07	1.8661
0.01	0.85	23.2499	10.8397	1.08018e-07	1.8661
0.01	0.86	23.2456	10.8408	1.00422e-07	1.86609
0.01	0.87	23.2456	10.8408	1.00422e-07	1.8661
0.01	0.88	23.2432	10.8422	9.27106e-08	1.8661
0.01	0.89	23.2502	10.8411	7.75786e-08	1.86609
0.01	0.9	23.2369	10.8413	7.0267e-08	1.86609
0.01	0.91	23.2369	10.8413	7.0267e-08	1.86609
0.01	0.92	23.2353	10.8421	6.26554e-08	1.86609
0.01	0.93	23.2533	10.841	5.72841e-08	1.86609
0.01	0.94	23.2483	10.8415	5.64278e-08	1.86609
0.01	0.95	23.2483	10.8415	5.64278e-08	1.8661
0.01	0.96	23.245	10.842	5.36642e-08	1.8661
0.01	0.97	23.2428	10.842	4.94768e-08	1.8661
0.01	0.98	23.2445	10.8408	4.55653e-08	1.8661
0.01	0.99	23.2507	10.8411	4.33674e-08	1.8661
0.01	1	23.2507	10.8411	4.33674e-08	1.8661
0.01	1.01	23.2383	10.8422	3.79442e-08	1.8661
0.01	1.02	23.2464	10.8423	3.48119e-08	1.8661
0.01	1.03	23.2464	10.8423	3.48119e-08	1.8661
0.01	1.04	23.2419	10.8425	3.13655e-08	1.8661
0.01	1.05	23.2396	10.8418	3.11019e-08	1.8661
0.01	1.06	23.2515	10.8406	2.9765e-08	1.8661
0.01	1.07	23.2496	10.8407	2.96981e-08	1.8661
0.01	1.08	23.252	10.8409	2.54016e-08	1.8661
0.01	1.09	23.2512	10.841	2.3534e-08	1.8661
0.01	1.1	23.2427	10.8408	2.25725e-08	1.8661
0.01	1.11	23.2357	10.8411	2.00437e-08	1.8661
0.01	1.12	23.2312	10.8416	1.8108e-08	1.8661
0.01	1.13	23.2482	10.8413	1.68198e-08	1.8661
0.01	1.14	23.2481	10.8414	1.63607e-08	1.8661
0.01	1.15	23.2541	10.8411	1.55134e-08	1.8661
0.01	1.16	23.2388	10.842	1.40378e-08	1.8661
0.01	1.17	23.2485	10.8414	1.21746e-08	1.8661
0.01	1.18	23.2429	10.842	1.08793e-08	1.86609
0.01	1.19	23.2486	10.841	1.06439e-08	1.8661
0.01	1.2	23.2577	10.8416	8.33479e-09	1.86609
0.01	1.21	23.2365	10.8412	7.73993e-09	1.86609
0.01	1.22	23.2365	10.8412	7.73993e-09	1.86609
0.01	1.23	23.2431	10.8418	7.58657e-09	1.86609
0.01	1.24	23.2453	10.8412	7.26505e-09	1.86609
0.01	1.25	23.2453	10.8412	7.26505e-09	1.8661
0.01	1.26	23.2453	10.8412	7.26505e-09	1.8661
0.01	1.27	23.2356	10.8422	6.81638e-09	1.8661
0.01	1.28	23.2484	10.8412	5.87001e-09	1.8661
0.01	1.29	23.2385	10.8414	5.26564e-09	1.8661
0.01	1.3	23.2451	10.8413	5.31775e-09	1.8661
0.01	1.31	23.2339	10.8417	4.88496e-09	1.8661
0.01	1.32	23.2401	10.8415	4.83625e-09	1.8661
0.01	1.33	23.2436	10.8407	4.71419e-09	1.8661
0.01	1.34	23.2412	10.8418	4.47649e-09	1.8661
0.01	1.35	23.2347	10.8417	3.97241e-09	1.8661
0.01	1.36	23.2467	10.8425	3.54621e-09	1.8661
0.01	1.37	23.2464	10.841	3.10209e-09	1.8661
0.01	1.38	23.2459	10.8415	3.07039e-09	1.8661
0.01	1.39	23.2366	10.8425	2.90931e-09	1.8661
0.01	1.4	23.243	10.8418	2.79216e-09	1.8661
0.01	1.41	23.2374	10.8418	2.6879e-09	1.8661
0.01	1.42	23.2402	10.8416	2.41613e-09	1.8661
0.01	1.43	23.2508	10.8417	2.28735e-09	1.8661
0.01	1.44	23.2412	10.8424	2.15064e-09	1.8661
0.01	1.45	23.2412	10.8424	2.15064e-09	1.8661
0.01	1.46	23.2494	10.8411	2.05367e-09	1.8661
0.01	1.47	23.2504	10.8404	1.85056e-09	1.8661
0.01	1.48	23.2514	10.8418	1.63665e-09	1.8661
0.01	1.49	23.251	10.8411	1.53389e-09	1.8661
0.01	1.5	23.2425	10.842	1.31689e-09	1.8661
0.01	1.51	23.2391	10.8418	1.19521e-09	1.8661
0.01	1.52	23.2437	10.8408	1.10847e-09	1.8661
0.01	1.53	23.2515	10.8416	1.01053e-09	1.8661
0.01	1.54	23.2489	10.8406	9.79305e-10	1.8661
0.01	1.55	23.2487	10.84	9.13453e-10	1.8661
0.01	1.56	23.2416	10.8415	9.02329e-10	1.8661
0.01	1.57	23.2416	10.8415	9.02329e-10	1.8661
0.01	1.58	23.2468	10.8414	8.28171e-10	1.8661
0.01	1.59	23.2462	10.8401	7.78489e-10	1.8661
0.01	1.6	23.2552	10.8416	7.17546e-10	1.8661
0.01	1.61	23.2382	10.8414	6.71789e-10	1.8661
0.01	1.62	23.2454	10.841	6.5941e-10	1.8661
0.01	1.63	23.2514	10.8408	6.14965e-10	1.8661
0.01	1.64	23.2514	10.8408	6.14965e-10	1.8661
0.01	1.65	23.2533	10.8416	5.79537e-10	1.8661
0.01	1.66	23.2483	10.8421	5.26446e-10	1.8661
0.01	1.67	23.2516	10.8415	4.72384e-10	1.8661
0.01	1.68	23.2537	10.8414	4.48189e-10	1.8661
0.01	1.69	23.2592	10.8401	3.94675e-10	1.8661
0.01	1.7	23.2388	10.8418	3.95627e-10	1.8661
0.01	1.71	23.2388	10.8418	3.95627e-10	1.8661
0.01	1.72	23.2388	10.8418	3.95627e-10	1.8661
0.01	1.73	23.2508	10.8407	3.54146e-10	1.8661
0.01	1.74	23.2415	10.8414	3.42916e-10	1.8661
0.01	1.75	23.2415	10.8414	3.42916e-10	1.8661
0.01	1.76	23.2475	10.8411	2.81677e-10	1.8661
0.01	1.77	23.2434	10.8418	2.72487e-10	1.8661
0.01	1.78	23.2533	10.841	2.50762e-10	1.8661
0.01	1.79	23.2429	10.8418	2.38173e-10	1.8661
0.01	1.8	23.2362	10.8423	2.05234e-10	1.8661
0.01	1.81	23.2537	10.8425	1.88164e-10	1.8661
0.01	1.82	23.2405	10.8422	1.82882e-10	1.8661
0.01	1.83	23.2501	10.8414	1.84189e-10	1.8661
0.01	1.84	23.2462	10.8407	1.78897e-10	1.8661
0.01	1.85	23.244	10.8403	1.53287e-10	1.8661
0.01	1.86	23.2416	10.8406	1.39832e-10	1.8661
0.01	1.87	23.2484	10.8401	1.19817e-10	1.8661
0.01	1.88	23.2595	10.8403	1.0682e-10	1.8661
0.01	1.89	23.2576	10.841	9.31064e-11	1.8661
0.01	1.9	23.251	10.842	8.94574e-11	1.8661
0.01	1.91	23.2464	10.8407	7.7775e-11	1.8661
0.01	1.92	23.2391	10.842	6.61838e-11	1.8661
0.01	1.93	23.2447	10.8414	6.20923e-11	1.8661
0.01	1.94	23.2536	10.841	5.41181e-11	1.86609
0.01	1.95	23.2403	10.8423	4.97947e-11	1.86609
0.01	1.96	23.2478	10.8417	4.48762e-11	1.86609
0.01	1.97	23.2367	10.8419	4.06031e-11	1.86609
0.01	1.98	23.2455	10.8408	4.09662e-11	1.86609
0.01	1.99	23.2438	10.8412	3.90602e-11	1.86609
0.01	2	23.2468	10.8414	3.81191e-11	1.8661
0.01	2.01	23.2549	10.8405	3.3053e-11	1.86609
0.02	0.03	23.2489	10.2701	0.00128128	1.78308
0.02	0.04	23.26	10.2719	0.00104988	1.78309
0.02	0.05	23.26	10.2719	0.00104988	1.7831
0.02	0.06	23.2721	10.2713	0.000934092	1.7831
0.02	0.07	23.2632	10.2706	0.000899469	1.78311
0.02	0.08	23.26	10.273	0.000812166	1.78312
0.02	0.09	23.2664	10.2699	0.000641656	1.78312
0.02	0.1	23.2445	10.2723	0.000554247	1.78312
0.02	0.11	23.2535	10.2726	0.000493938	1.78313
0.02	0.12	23.2649	10.2709	0.000430192	1.78313
0.02	0.13	23.261	10.2711	0.000370306	1.78313
0.02	0.14	23.2549	10.2698	0.000320171	1.78313
0.02	0.15	23.2662	10.2701	0.000237232	1.78312
0.02	0.16	23.262	10.2713	0.000188288	1.78311
0.02	0.17	23.2573	10.2708	0.000143081	1.78311
0.02	0.18	23.2575	10.2713	0.000139582	1.78311
0.02	0.19	23.2609	10.2688	0.000128673	1.78311
0.02	0.2	23.2625	10.2721	8.37752e-05	1.7831
0.02	0.21	23.2698	10.2699	7.29825e-05	1.7831
0.02	0.22	23.26	10.271	6.34213e-05	1.7831
0.02	0.23	23.2642	10.2714	5.94764e-05	1.7831
0.02	0.24	23.2483	10.2702	5.25806e-05	1.7831
0.02	0.25	23.2514	10.2716	5.12079e-05	1.7831
0.02	0.26	23.2658	10.2705	5.07326e-05	1.7831
0.02	0.27	23.2621	10.2711	4.15227e-05	1.7831
0.02	0.28	23.2689	10.2706	3.55818e-05	1.7831
0.02	0.29	23.2562	10.2714	3.21743e-05	1.7831
0.02	0.3	23.2687	10.2687	2.81016e-05	1.7831
0.02	0.31	23.2599	10.2709	2.65388e-05	1.7831
0.02	0.32	23.2599	10.2709	2.65388e-05	1.7831
0.02	0.33	23.2591	10.2705	2.52027e-05	1.7831
0.02	0.34	23.2725	10.2706	2.12982e-05	1.7831
0.02	0.35	23.253	10.2708	1.7384e-05	1.7831
0.02	0.36	23.245	10.2719	1.42264e-05	1.78309
0.02	0.37	23.2552	10.27	1.28788e-05	1.78309
0.02	0.38	23.2639	10.2717	1.01796e-05	1.78309
0.02	0.39	23.2688	10.2709	8.96248e-06	1.78309
0.02	0.4	23.2518	10.2708	8.76192e-06	1.78309
0.02	0.41	23.264	10.271	7.61834e-06	1.78309
0.02	0.42	23.2537	10.2711	6.15781e-06	1.78309
0.02	0.43	23.2502	10.271	5.81695e-06	1.78309
0.02	0.44	23.256	10.2705	5.40658e-06	1.78309
0.02	0.45	23.2574	10.2722	4.50592e-06	1.78308
0.02	0.46	23.2586	10.2696	4.19004e-06	1.78308
0.02	0.47	23.2622	10.2696	3.55012e-06	1.78308
0.02	0.48	23.2556	10.2706	3.4842e-06	1.78308
0.02	0.49	23.2587	10.2699	3.02658e-06	1.78308
0.02	0.5	23.2708	10.2707	2.72786e-06	1.78308
0.02	0.51	23.2689	10.2701	2.35616e-06	1.78308
0.02	0.52	23.2556	10.2699	2.29715e-06	1.78308
0.02	0.53	23.2598	10.2707	1.72794e-06	1.78308
0.02	0.54	23.2556	10.2699	1.64598e-06	1.78308
0.02	0.55	23.2604	10.2707	1.56906e-06	1.78308
0.02	0.56	23.2539	10.2701	1.5446e-06	1.78308
0.02	0.57	23.2595	10.2695	1.39251e-06	1.78308
0.02	0.58	23.2738	10.2702	1.20824e-06	1.78308
0.02	0.59	23.266	10.27	1.07444e-06	1.78308
0.02	0.6	23.2702	10.2702	9.67975e-07	1.78308
0.02	0.61	23.2573	10.2709	9.38045e-07	1.78308
0.02	0.62	23.2587	10.2693	8.37231e-07	1.78308
0.02	0.63	23.2631	10.2704	7.86064e-07	1.78308
0.02	0.64	23.2575	10.2707	7.39523e-07	1.78308
0.02	0.65	23.2633	10.2715	7.05346e-07	1.78308
0.02	0.66	23.2633	10.2715	7.05346e-07	1.78308
0.02	0.67	23.2622	10.2701	6.80304e-07	1.78308
0.02	0.68	23.2589	10.27	6.71496e-07	1.78308
0.02	0.69	23.2582	10.2708	5.68607e-07	1.78308
0.02	0.7	23.2599	10.2698	5.27048e-07	1.78308
0.02	0.71	23.2571	10.2706	4.87124e-07	1.78308
0.02	0.72	23.2578	10.2703	4.7728e-07	1.78308
0.02	0.73	23.2578	10.2703	4.7728e-07	1.78308
0.02	0.74	23.2592	10.2714	3.27057e-07	1.78308
0.02	0.75	23.2596	10.2719	3.0188e-07	1.78308
0.02	0.76	23.259	10.2708	2.83105e-07	1.78308
0.02	0.77	23.2588	10.2709	2.65501e-07	1.78308
0.02	0.78	23.2593	10.2713	2.21973e-07	1.78308
0.02	0.79	23.2499	10.2705	2.01819e-07	1.78308
0.02	0.8	23.2603	10.2708	1.95863e-07	1.78308
0.02	0.81	23.2629	10.2706	1.79953e-07	1.78308
0.02	0.82	23.2468	10.2712	1.69278e-07	1.78308
0.02	0.83	23.2552	10.2699	1.55021e-07	1.78308
0.02	0.84	23.2657	10.2715	1.47006e-07	1.78308
0.02	0.85	23.2607	10.27	1.47578e-07	1.78308
0.02	0.86	23.2598	10.271	1.45032e-07	1.78308
0.02	0.87	23.2667	10.2709	1.41109e-07	1.78308
0.02	0.88	23.2689	10.2686	1.1739e-07	1.78308
0.02	0.89	23.2559	10.2697	1.06088e-07	1.78308
0.02	0.9	23.2544	10.2712	9.50117e-08	1.78308
0.02	0.91	23.2628	10.2698	7.74751e-08	1.78308
0.02	0.92	23.2628	10.2698	7.74751e-08	1.78308
0.02	0.93	23.2619	10.2708	7.3611e-08	1.78308
0.02	0.94	23.2633	10.2711	6.70033e-08	1.78308
0.02	0.95	23.2553	10.2715	6.20132e-08	1.78308
0.02	0.96	23.2626	10.2701	5.69325e-08	1.78308
0.02	0.97	23.2542	10.2709	5.22508e-08	1.78308
0.02	0.98	23.2592	10.2706	4.32741e-08	1.78308
0.02	0.99	23.2554	10.2703	4.10611e-08	1.78308
0.02	1	23.2554	10.2703	4.10611e-08	1.78308
0.02	1.01	23.2577	10.2713	3.78675e-08	1.78308
0.02	1.02	23.2595	10.2701	3.78862e-08	1.78308
0.02	1.03	23.2544	10.2709	3.64449e-08	1.78308
0.02	1.04	23.2501	10.2708	3.08299e-08	1.78308
0.02	1.05	23.2567	10.2707	2.72396e-08	1.78308
0.02	1.06	23.25	10.2699	2.21161e-08	1.78307
0.02	1.07	23.2627	10.2692	2.12853e-08	1.78308
0.02	1.08	23.262	10.2705	1.93087e-08	1.78307
0.02	1.09	23.2551	10.2714	1.88157e-08	1.78308
0.02	1.1	23.2576	10.271	1.72718e-08	1.78307
0.02	1.11	23.2599	10.2702	1.69076e-08	1.78308
0.02	1.12	23.2617	10.2708	1.62345e-08	1.78308
0.02	1.13	23.2623	10.2704	1.4295e-08	1.78307
0.02	1.14	23.2573	10.271	1.39544e-08	1.78308
0.02	1.15	23.254	10.2714	1.3596e-08	1.78308
0.02	1.16	23.2617	10.2696	1.36113e-08	1.78308
0.02	1.17	23.2609	10.2706	1.24206e-08	1.78308
0.02	1.18	23.2543	10.2705	1.10695e-08	1.78308
0.02	1.19	23.2543	10.2705	1.10695e-08	1.78308
0.02	1.2	23.2612	10.271	1.03765e-08	1.78308
0.02	1.21	23.2522	10.2708	9.60429e-09	1.78308
0.02	1.22	23.2647	10.2706	9.07823e-09	1.78308
0.02	1.23	23.2647	10.2706	9.07823e-09	1.78308
0.02	1.24	23.2632	10.2707	7.83714e-09	1.78308
0.02	1.25	23.2646	10.2716	7.31269e-09	1.78308
0.02	1.26	23.2627	10.2699	7.25529e-09	1.78308
0.02	1.27	23.2473	10.2705	6.50097e-09	1.78308
0.02	1.28	23.2557	10.2695	5.92197e-09	1.78308
0.02	1.29	23.2637	10.2705	5.6593e-09	1.78308
0.02	1.3	23.2586	10.2705	5.57059e-09	1.78308
0.02	1.31	23.2507	10.271	5.22691e-09	1.78308
0.02	1.32	23.2587	10.272	4.03919e-09	1.78308
0.02	1.33	23.2554	10.2698	3.78807e-09	1.78308
0.02	1.34	23.2554	10.2698	3.78807e-09	1.78308
0.02	1.35	23.2549	10.2704	3.46947e-09	1.78308
0.02	1.36	23.2693	10.2712	3.10886e-09	1.78308
0.02	1.37	23.2698	10.27	2.65334e-09	1.78308
0.02	1.38	23.2634	10.2712	2.5062e-09	1.78308
0.02	1.39	23.2529	10.271	2.50681e-09	1.78308
0.02	1.4	23.2553	10.2711	2.5057e-09	1.78308
0.02	1.41	23.2553	10.2711	2.5057e-09	1.78308
0.02	1.42	23.259	10.2706	2.48292e-09	1.78308
0.02	1.43	23.2599	10.2698	2.36959e-09	1.78308
0.02	1.44	23.2588	10.2711	2.34877e-09	1.78308
0.02	1.45	23.2554	10.2716	2.03751e-09	1.78308
0.02	1.46	23.2693	10.2702	1.81192e-09	1.78308
0.02	1.47	23.2515	10.2711	1.34235e-09	1.78308
0.02	1.48	23.2576	10.271	1.28707e-09	1.78308
0.02	1.49	23.2612	10.2705	1.25989e-09	1.78308
0.02	1.5	23.2692	10.2701	1.19698e-09	1.78308
0.02	1.51	23.2638	10.2705	1.16542e-09	1.78308
0.02	1.52	23.2595	10.2703	1.1021e-09	1.78308
0.02	1.53	23.2622	10.2702	1.05717e-09	1.78308
0.02	1.54	23.2622	10.2702	1.05717e-09	1.78308
0.02	1.55	23.2593	10.2709	1.01032e-09	1.78308
0.02	1.56	23.2478	10.2707	9.65253e-10	1.78308
0.02	1.57	23.2672	10.2699	9.44972e-10	1.78308
0.02	1.58	23.2624	10.2714	8.63816e-10	1.78308
0.02	1.59	23.252	10.2706	8.62844e-10	1.78308
0.02	1.6	23.2712	10.2706	7.89248e-10	1.78308
0.02	1.61	23.2567	10.2702	6.74843e-10	1.78308
0.02	1.62	23.2595	10.2699	6.46803e-10	1.78308
0.02	1.63	23.2559	10.2704	5.95481e-10	1.78308
0.02	1.64	23.2579	10.2703	5.72792e-10	1.78308
0.02	1.65	23.2579	10.2703	5.72792e-10	1.78308
0.02	1.66	23.261	10.2707	5.56641e-10	1.78308
0.02	1.67	23.2464	10.2714	4.59479e-10	1.78308
0.02	1.68	23.2616	10.2698	3.8866e-10	1.78308
0.02	1.69	23.2691	10.2699	3.50922e-10	1.78308
0.02	1.7	23.2669	10.2706	3.32187e-10	1.78308
0.02	1.71	23.2554	10.2697	3.24632e-10	1.78308
0.02	1.72	23.2489	10.2699	2.99137e-10	1.78308
0.02	1.73	23.2608	10.2701	2.74574e-10	1.78308
0.02	1.74	23.2631	10.2706	2.33502e-10	1.78308
0.02	1.75	23.2643	10.2699	2.26069e-10	1.78308
0.02	1.76	23.2619	10.2705	2.27848e-10	1.78308
0.02	1.77	23.2577	10.2705	1.90215e-10	1.78308
0.02	1.78	23.2565	10.2703	1.74349e-10	1.78308
0.02	1.79	23.27	10.271	1.59321e-10	1.78308
0.02	1.8	23.2654	10.2707	1.58438e-10	1.78308
0.02	1.81	23.2654	10.2707	1.58438e-10	1.78308
0.02	1.82	23.2584	10.2706	1.42067e-10	1.78308
0.02	1.83	23.2612	10.2712	1.39389e-10	1.78308
0.02	1.84	23.2591	10.2697	1.36855e-10	1.78308
0.02	1.85	23.2591	10.2697	1.36855e-10	1.78308
0.02	1.86	23.2682	10.2706	1.25175e-10	1.78308
0.02	1.87	23.2667	10.2701	1.23267e-10	1.78308
0.02	1.88	23.2575	10.2705	1.23237e-10	1.78308
0.02	1.89	23.2659	10.2716	1.18453e-10	1.78308
0.02	1.9	23.2548	10.2711	1.01758e-10	1.78308
0.02	1.91	23.2499	10.2708	9.7606e-11	1.78308
0.02	1.92	23.2651	10.2705	9.81813e-11	1.78308
0.02	1.93	23.2511	10.2708	8.58371e-11	1.78308
0.02	1.94	23.266	10.27	7.34009e-11	1.78308
0.02	1.95	23.266	10.27	7.34009e-11	1.78308
0.02	1.96	23.2735	10.2696	5.46707e-11	1.78308
0.02	1.97	23.2602	10.2704	5.39066e-11	1.78308
0.02	1.98	23.2602	10.2704	5.39066e-11	1.78308
0.02	1.99	23.2609	10.2705	5.352e-11	1.78308
0.02	2	23.268	10.2704	4.54831e-11	1.78308
0.02	2.01	23.2484	10.2705	4.2529e-11	1.78308
0.02	2.02	23.2687	10.2696	4.12453e-11	1.78308
0.03	0.04	23.2371	9.72887	0.000755021	1.70169
0.03	0.05	23.281	9.73046	0.000720254	1.70169
0.03	0.06	23.2775	9.72955	0.000669222	1.70169
0.03	0.07	23.291	9.73034	0.000517869	1.70169
0.03	0.08	23.2792	9.73087	0.000399549	1.7017
0.03	0.09	23.2861	9.72893	0.000349714	1.7017
0.03	0.1	23.2855	9.7292	0.000313554	1.7017
0.03	0.11	23.2882	9.73093	0.000246118	1.7017
0.03	0.12	23.2698	9.72998	0.000215615	1.7017
0.03	0.13	23.2713	9.73131	0.000192397	1.7017
0.03	0.14	23.2662	9.73046	0.000150966	1.7017
0.03	0.15	23.2779	9.7299	0.000127213	1.7017
0.03	0.16	23.2869	9.73066	0.000111591	1.7017
0.03	0.17	23.289	9.72973	0.000109651	1.7017
0.03	0.18	23.2762	9.72979	0.000103011	1.7017
0.03	0.19	23.2784	9.73104	9.08452e-05	1.7017
0.03	0.2	23.2839	9.72864	8.51078e-05	1.7017
0.03	0.21	23.2841	9.72888	7.01971e-05	1.7017
0.03	0.22	23.2748	9.72925	5.63341e-05	1.7017
0.03	0.23	23.2956	9.72966	3.76605e-05	1.70169
0.03	0.24	23.2806	9.72836	3.24266e-05	1.70169
0.03	0.25	23.2634	9.72973	2.85091e-05	1.70169
0.03	0.26	23.2902	9.72885	2.60963e-05	1.70169
0.03	0.27	23.2755	9.72923	2.29647e-05	1.70169
0.03	0.28	23.2695	9.73026	1.70007e-05	1.70169
0.03	0.29	23.2891	9.72902	1.57717e-05	1.70169
0.03	0.3	23.2765	9.72994	1.54481e-05	1.70169
0.03	0.31	23.2818	9.73026	1.45273e-05	1.70169
0.03	0.32	23.2756	9.72989	1.29404e-05	1.70169
0.03	0.33	23.2779	9.72871	1.15879e-05	1.70169
0.03	0.34	23.2681	9.73052	8.99769e-06	1.70169
0.03	0.35	23.273	9.73	7.65041e-06	1.70169
0.03	0.36	23.2851	9.72941	7.4448e-06	1.70169
0.03	0.37	23.2767	9.72976	7.17336e-06	1.70169
0.03	0.38	23.271	9.73041	6.55163e-06	1.70169
0.03	0.39	23.2732	9.7284	5.73483e-06	1.70169
0.03	0.4	23.2752	9.72861	5.1461e-06	1.70169
0.03	0.41	23.2767	9.72865	4.81947e-06	1.70169
0.03	0.42	23.2816	9.72923	4.84815e-06	1.70169
0.03	0.43	23.2803	9.73013	4.15009e-06	1.70169
0.03	0.44	23.2811	9.7291	3.28719e-06	1.70168
0.03	0.45	23.2889	9.72824	2.58641e-06	1.70168
0.03	0.46	23.2889	9.72824	2.58641e-06	1.70168
0.03	0.47	23.2802	9.72878	2.63866e-06	1.70168
0.03	0.48	23.2813	9.72933	2.43921e-06	1.70168
0.03	0.49	23.2826	9.72914	2.3111e-06	1.70168
0.03	0.5	23.2765	9.72959	2.18298e-06	1.70168
0.03	0.51	23.2864	9.72998	1.66377e-06	1.70168
0.03	0.52	23.2828	9.72968	1.35574e-06	1.70168
0.03	0.53	23.2694	9.72987	1.24191e-06	1.70168
0.03	0.54	23.2759	9.72985	1.19602e-06	1.70168
0.03	0.55	23.2804	9.72959	1.03572e-06	1.70168
0.03	0.56	23.2803	9.73001	1.00726e-06	1.70168
0.03	0.57	23.2803	9.73001	1.00726e-06	1.70168
0.03	0.58	23.2764	9.72963	9.73516e-07	1.70168
0.03	0.59	23.2764	9.72963	9.73516e-07	1.70168
0.03	0.6	23.2764	9.72963	9.73516e-07	1.70168
0.03	0.61	23.2825	9.72963	9.58025e-07	1.70168
0.03	0.62	23.2744	9.72939	8.20863e-07	1.70168
0.03	0.63	23.2882	9.72902	7.75178e-07	1.70168
0.03	0.64	23.2871	9.72984	7.36288e-07	1.70168
0.03	0.65	23.2861	9.73027	6.71067e-07	1.70168
0.03	0.66	23.2849	9.72963	5.79751e-07	1.70168
0.03	0.67	23.282	9.73059	5.3948e-07	1.70168
0.03	0.68	23.2854	9.72923	5.21413e-07	1.70168
0.03	0.69	23.2854	9.72923	5.21413e-07	1.70168
0.03	0.7	23.2854	9.72923	5.21413e-07	1.70169
0.03	0.71	23.2773	9.72975	5.03009e-07	1.70169
0.03	0.72	23.2857	9.72928	4.12726e-07	1.70168
0.03	0.73	23.2892	9.72961	4.0729e-07	1.70169
0.03	0.74	23.2852	9.72933	4.11943e-07	1.70169
0.03	0.75	23.2733	9.7305	3.60627e-07	1.70169
0.03	0.76	23.2836	9.72914	3.20272e-07	1.70169
0.03	0.77	23.2805	9.72928	3.11832e-07	1.70169
0.03	0.78	23.2793	9.72929	2.74336e-07	1.70168
0.03	0.79	23.2814	9.72974	2.69928e-07	1.70169
0.03	0.8	23.2752	9.73031	2.65228e-07	1.70169
0.03	0.81	23.2804	9.72928	2.1861e-07	1.70168
0.03	0.82	23.2804	9.72928	2.1861e-07	1.70169
0.03	0.83	23.2925	9.72908	2.10106e-07	1.70169
0.03	0.84	23.2803	9.73055	1.85191e-07	1.70169
0.03	0.85	23.2838	9.72933	1.57259e-07	1.70168
0.03	0.86	23.2838	9.72933	1.57259e-07	1.70169
0.03	0.87	23.2681	9.72906	1.48212e-07	1.70169
0.03	0.88	23.2779	9.7308	1.22483e-07	1.70168
0.03	0.89	23.2875	9.72906	1.08132e-07	1.70168
0.03	0.9	23.2875	9.72906	1.08132e-07	1.70168
0.03	0.91	23.2923	9.72876	1.0193e-07	1.70168
0.03	0.92	23.2871	9.72904	9.94205e-08	1.70168
0.03	0.93	23.2849	9.72924	9.06443e-08	1.70168
0.03	0.94	23.2832	9.72893	8.48176e-08	1.70168
0.03	0.95	23.2762	9.72928	7.8361e-08	1.70168
0.03	0.96	23.2932	9.7299	7.39672e-08	1.70169
0.03	0.97	23.2869	9.72925	6.61194e-08	1.70168
0.03	0.98	23.2858	9.72991	6.14657e-08	1.70168
0.03	0.99	23.2858	9.72991	6.14657e-08	1.70169
0.03	1	23.2808	9.72903	5.55324e-08	1.70168
0.03	1.01	23.2782	9.72872	5.33881e-08	1.70169
0.03	1.02	23.2782	9.72872	5.33881e-08	1.70169
0.03	1.03	23.2741	9.72917	4.80989e-08	1.70169
0.03	1.04	23.2793	9.73064	4.49859e-08	1.70169
0.03	1.05	23.2702	9.72967	4.03958e-08	1.70169
0.03	1.06	23.2882	9.72929	3.75389e-08	1.70169
0.03	1.07	23.2849	9.7299	3.11848e-08	1.70168
0.03	1.08	23.2869	9.72882	2.5073e-08	1.70168
0.03	1.09	23.2806	9.72879	2.25684e-08	1.70168
0.03	1.1	23.2747	9.72846	2.01958e-08	1.70168
0.03	1.11	23.2768	9.72834	1.91382e-08	1.70168
0.03	1.12	23.2846	9.73038	1.8943e-08	1.70168
0.03	1.13	23.277	9.73014	1.74001e-08	1.70168
0.03	1.14	23.277	9.73014	1.74001e-08	1.70168
0.03	1.15	23.2775	9.72946	1.74549e-08	1.70168
0.03	1.16	23.2826	9.72949	1.73274e-08	1.70168
0.03	1.17	23.2826	9.72949	1.73274e-08	1.70168
0.03	1.18	23.2826	9.72949	1.73274e-08	1.70169
0.03	1.19	23.2895	9.72825	1.59955e-08	1.70169
0.03	1.2	23.2808	9.7283	1.41103e-08	1.70169
0.03	1.21	23.2885	9.72955	1.30719e-08	1.70169
0.03	1.22	23.2896	9.72991	1.00649e-08	1.70168
0.03	1.23	23.2779	9.72925	9.54883e-09	1.70168
0.03	1.24	23.2804	9.72989	8.5581e-09	1.70168
0.03	1.25	23.273	9.72916	7.50831e-09	1.70168
0.03	1.26	23.2811	9.72985	7.53197e-09	1.70168
0.03	1.27	23.2811	9.72985	7.53197e-09	1.70168
0.03	1.28	23.2811	9.72985	7.53197e-09	1.70168
0.03	1.29	23.275	9.72893	7.26899e-09	1.70168
0.03	1.3	23.2824	9.72975	6.46418e-09	1.70168
0.03	1.31	23.2828	9.72894	6.14117e-09	1.70168
0.03	1.32	23.2884	9.73032	5.92658e-09	1.70169
0.03	1.33	23.2846	9.7296	5.54437e-09	1.70168
0.03	1.34	23.2805	9.72971	5.48373e-09	1.70169
0.03	1.35	23.2814	9.72925	5.2699e-09	1.70169
0.03	1.36	23.2806	9.72917	4.6316e-09	1.70169
0.03	1.37	23.2863	9.73062	4.09764e-09	1.70168
0.03	1.38	23.2788	9.7295	3.75425e-09	1.70168
0.03	1.39	23.2788	9.7295	3.75425e-09	1.70168
0.03	1.4	23.2722	9.73034	3.35225e-09	1.70168
0.03	1.41	23.2735	9.72933	2.92361e-09	1.70168
0.03	1.42	23.2825	9.72887	2.75217e-09	1.70168
0.03	1.43	23.2858	9.72973	2.73992e-09	1.70168
0.03	1.44	23.2858	9.72973	2.73992e-09	1.70169
0.03	1.45	23.2959	9.72951	2.27247e-09	1.70168
0.03	1.46	23.2778	9.72974	2.24609e-09	1.70168
0.03	1.47	23.2848	9.72807	1.84239e-09	1.70168
0.03	1.48	23.2729	9.72979	1.8413e-09	1.70168
0.03	1.49	23.2758	9.7297	1.82631e-09	1.70168
0.03	1.5	23.2758	9.7297	1.82631e-09	1.70169
0.03	1.51	23.274	9.72873	1.62688e-09	1.70169
0.03	1.52	23.2879	9.72911	1.40013e-09	1.70168
0.03	1.53	23.284	9.72872	1.3015e-09	1.70168
0.03	1.54	23.2763	9.73016	1.21809e-09	1.70168
0.03	1.55	23.2859	9.72895	1.14525e-09	1.70168
0.03	1.56	23.2819	9.73013	1.14275e-09	1.70169
0.03	1.57	23.2905	9.72829	9.37714e-10	1.70168
0.03	1.58	23.2762	9.72968	6.91466e-10	1.70168
0.03	1.59	23.2762	9.72968	6.91466e-10	1.70168
0.03	1.6	23.2762	9.72968	6.91466e-10	1.70168
0.03	1.61	23.2846	9.72997	5.79903e-10	1.70168
0.03	1.62	23.2834	9.72987	5.07198e-10	1.70168
0.03	1.63	23.2852	9.72895	4.25753e-10	1.70168
0.03	1.64	23.2759	9.72945	4.04595e-10	1.70168
0.03	1.65	23.2784	9.72903	3.54675e-10	1.70168
0.03	1.66	23.2784	9.72903	3.54675e-10	1.70168
0.03	1.67	23.2858	9.729	3.28866e-10	1.70168
0.03	1.68	23.2854	9.72927	3.30641e-10	1.70168
0.03	1.69	23.2854	9.72927	3.30641e-10	1.70168
0.03	1.7	23.2854	9.72927	3.30641e-10	1.70168
0.03	1.71	23.2768	9.72909	2.90644e-10	1.70168
0.03	1.72	23.2776	9.72963	2.61178e-10	1.70168
0.03	1.73	23.281	9.7298	2.59292e-10	1.70168
0.03	1.74	23.2722	9.73035	2.27553e-10	1.70168
0.03	1.75	23.2757	9.72933	1.98853e-10	1.70168
0.03	1.76	23.2763	9.7298	1.80035e-10	1.70168
0.03	1.77	23.2785	9.72954	1.68512e-10	1.70168
0.03	1.78	23.2933	9.7289	1.48281e-10	1.70168
0.03	1.79	23.2771	9.72962	1.32759e-10	1.70168
0.03	1.8	23.2797	9.72922	1.31696e-10	1.70168
0.03	1.81	23.2797	9.72922	1.31696e-10	1.70168
0.03	1.82	23.2783	9.73006	1.19032e-10	1.70168
0.03	1.83	23.2783	9.73006	1.19032e-10	1.70168
0.03	1.84	23.2832	9.72984	1.18202e-10	1.70168
0.03	1.85	23.2832	9.72984	1.18202e-10	1.70168
0.03	1.86	23.2889	9.73026	1.08596e-10	1.70168
0.03	1.87	23.2815	9.72982	1.07103e-10	1.70168
0.03	1.88	23.284	9.7295	9.70683e-11	1.70168
0.03	1.89	23.2825	9.73057	8.56935e-11	1.70168
0.03	1.9	23.285	9.72959	7.69706e-11	1.70168
0.03	1.91	23.2691	9.72945	6.13618e-11	1.70168
0.03	1.92	23.2806	9.72912	5.87003e-11	1.70168
0.03	1.93	23.2838	9.72955	5.8767e-11	1.70168
0.03	1.94	23.2838	9.72955	5.8767e-11	1.70168
0.03	1.95	23.2783	9.72866	5.68005e-11	1.70168
0.03	1.96	23.2739	9.72969	5.50214e-11	1.70168
0.03	1.97	23.2819	9.72862	5.31387e-11	1.70168
0.03	1.98	23.2936	9.72911	5.09624e-11	1.70168
0.03	1.99	23.2822	9.72928	4.91735e-11	1.70168
0.03	2	23.2895	9.72971	4.64801e-11	1.70168
0.03	2.01	23.2895	9.72971	4.64801e-11	1.70168
0.03	2.02	23.2847	9.72907	4.06746e-11	1.70168
0.03	2.03	23.275	9.73011	3.88054e-11	1.70168
0.04	0.05	23.312	9.22109	0.00180586	1.622
0.04	0.06	23.3229	9.21589	0.00123205	1.62201
0.04	0.07	23.2831	9.2185	0.000951799	1.62201
0.04	0.08	23.2844	9.21922	0.000781901	1.62202
0.04	0.09	23.324	9.21671	0.000592053	1.62202
0.04	0.1	23.3016	9.21836	0.00054004	1.62202
0.04	0.11	23.3028	9.21879	0.000480949	1.62203
0.04	0.12	23.3082	9.21725	0.0003537	1.62202
0.04	0.13	23.3094	9.21862	0.000296791	1.62202
0.04	0.14	23.3156	9.21736	0.000240437	1.62202
0.04	0.15	23.2895	9.2168	0.000199413	1.62202
0.04	0.16	23.3026	9.21669	0.000193464	1.62202
0.04	0.17	23.3198	9.21839	0.000171707	1.62202
0.04	0.18	23.3062	9.21915	0.000140254	1.62202
0.04	0.19	23.3201	9.21634	0.000117837	1.62202
0.04	0.2	23.3235	9.21572	9.17953e-05	1.62201
0.04	0.21	23.3139	9.21647	7.06723e-05	1.62201
0.04	0.22	23.3036	9.21685	6.44266e-05	1.62201
0.04	0.23	23.314	9.21719	6.16714e-05	1.62201
0.04	0.24	23.3114	9.21684	5.42717e-05	1.62201
0.04	0.25	23.3104	9.21663	5.2744e-05	1.62201
0.04	0.26	23.3028	9.21644	5.15232e-05	1.62202
0.04	0.27	23.3113	9.21737	4.50188e-05	1.62202
0.04	0.28	23.3104	9.2177	3.33999e-05	1.62201
0.04	0.29	23.3072	9.21661	3.05207e-05	1.62201
0.04	0.3	23.3128	9.21725	2.60289e-05	1.62201
0.04	0.31	23.3081	9.21499	2.10114e-05	1.62201
0.04	0.32	23.3069	9.2162	1.76542e-05	1.622
0.04	0.33	23.3048	9.21637	1.65126e-05	1.622
0.04	0.34	23.2973	9.21733	1.5847e-05	1.62201
0.04	0.35	23.3022	9.21722	1.51254e-05	1.62201
0.04	0.36	23.3225	9.21701	1.28156e-05	1.622
0.04	0.37	23.3043	9.21693	1.15343e-05	1.622
0.04	0.38	23.3223	9.21736	8.06794e-06	1.622
0.04	0.39	23.3079	9.21767	7.60366e-06	1.622
0.04	0.4	23.3078	9.21789	7.40621e-06	1.622
0.04	0.41	23.3077	9.21791	6.90949e-06	1.622
0.04	0.42	23.3145	9.2156	6.65488e-06	1.622
0.04	0.43	23.3021	9.21632	5.86704e-06	1.622
0.04	0.44	23.3097	9.21611	5.25586e-06	1.622
0.04	0.45	23.3105	9.217	5.24645e-06	1.622
0.04	0.46	23.3112	9.21697	4.49004e-06	1.622
0.04	0.47	23.3112	9.21697	4.49004e-06	1.622
0.04	0.48	23.3054	9.21668	4.43834e-06	1.622
0.04	0.49	23.3064	9.21677	4.28596e-06	1.622
0.04	0.5	23.3133	9.21774	3.90751e-06	1.622
0.04	0.51	23.3057	9.21744	3.82735e-06	1.622
0.04	0.52	23.3149	9.21681	3.41546e-06	1.622
0.04	0.53	23.3167	9.21545	2.83305e-06	1.622
0.04	0.54	23.303	9.21622	2.85638e-06	1.622
0.04	0.55	23.3019	9.21718	2.42548e-06	1.622
0.04	0.56	23.3204	9.21563	1.96409e-06	1.622
0.04	0.57	23.3097	9.21699	1.6541e-06	1.622
0.04	0.58	23.3097	9.21699	1.6541e-06	1.622
0.04	0.59	23.3097	9.21699	1.6541e-06	1.622
0.04	0.6	23.3129	9.21628	1.63019e-06	1.622
0.04	0.61	23.3068	9.21829	1.25065e-06	1.622
0.04	0.62	23.2965	9.21718	1.19292e-06	1.622
0.04	0.63	23.3082	9.21677	1.11191e-06	1.622
0.04	0.64	23.3127	9.21606	9.93985e-07	1.622
0.04	0.65	23.3172	9.2168	8.70766e-07	1.622
0.04	0.66	23.3035	9.2172	8.10592e-07	1.622
0.04	0.67	23.3064	9.21707	7.32015e-07	1.622
0.04	0.68	23.3045	9.21723	7.07382e-07	1.622
0.04	0.69	23.316	9.21635	6.76643e-07	1.622
0.04	0.7	23.296	9.21649	6.43157e-07	1.622
0.04	0.71	23.3105	9.21588	5.98105e-07	1.622
0.04	0.72	23.3148	9.21815	5.1168e-07	1.622
0.04	0.73	23.3026	9.21753	4.46379e-07	1.622
0.04	0.74	23.3154	9.21731	4.04467e-07	1.622
0.04	0.75	23.3154	9.21731	4.04467e-07	1.622
0.04	0.76	23.3089	9.21698	3.94246e-07	1.622
0.04	0.77	23.3148	9.21606	3.53638e-07	1.622
0.04	0.78	23.3061	9.2179	3.44694e-07	1.622
0.04	0.79	23.2959	9.21758	3.06583e-07	1.622
0.04	0.8	23.3077	9.21612	2.69933e-07	1.622
0.04	0.81	23.3177	9.21736	2.4762e-07	1.622
0.04	0.82	23.3244	9.21597	2.03156e-07	1.622
0.04	0.83	23.3027	9.21848	1.89049e-07	1.622
0.04	0.84	23.3095	9.21766	1.87724e-07	1.622
0.04	0.85	23.3091	9.21797	1.75107e-07	1.622
0.04	0.86	23.3137	9.21604	1.6439e-07	1.622
0.04	0.87	23.3155	9.21575	1.57001e-07	1.622
0.04	0.88	23.306	9.21612	1.47323e-07	1.622
0.04	0.89	23.3167	9.21603	1.43365e-07	1.622
0.04	0.9	23.3165	9.21621	1.39279e-07	1.622
0.04	0.91	23.3026	9.2165	1.18789e-07	1.622
0.04	0.92	23.3031	9.21712	1.04707e-07	1.622
0.04	0.93	23.3042	9.21617	1.02248e-07	1.622
0.04	0.94	23.314	9.21764	9.88666e-08	1.622
0.04	0.95	23.3091	9.21651	9.5799e-08	1.622
0.04	0.96	23.3107	9.21682	8.92341e-08	1.622
0.04	0.97	23.3107	9.21682	8.92341e-08	1.622
0.04	0.98	23.3112	9.21828	8.09306e-08	1.622
0.04	0.99	23.3065	9.2177	7.28761e-08	1.622
0.04	1	23.3137	9.21674	7.20412e-08	1.622
0.04	1.01	23.3041	9.21709	6.97616e-08	1.622
0.04	1.02	23.3041	9.21709	6.97616e-08	1.622
0.04	1.03	23.3165	9.21642	6.57947e-08	1.622
0.04	1.04	23.3155	9.21654	6.08445e-08	1.622
0.04	1.05	23.3091	9.21657	5.42952e-08	1.622
0.04	1.06	23.3134	9.21765	4.63418e-08	1.622
0.04	1.07	23.3172	9.21576	3.98427e-08	1.622
0.04	1.08	23.3153	9.21599	3.56401e-08	1.622
0.04	1.09	23.308	9.21734	3.59137e-08	1.622
0.04	1.1	23.308	9.21734	3.59137e-08	1.622
0.04	1.11	23.3039	9.21758	2.94155e-08	1.622
0.04	1.12	23.3093	9.21831	2.58308e-08	1.622
0.04	1.13	23.3175	9.21586	2.41396e-08	1.622
0.04	1.14	23.3071	9.21613	2.0851e-08	1.622
0.04	1.15	23.3122	9.21629	1.79211e-08	1.62199
0.04	1.16	23.3122	9.21629	1.79211e-08	1.62199
0.04	1.17	23.3064	9.21655	1.7611e-08	1.622
0.04	1.18	23.3076	9.21574	1.46588e-08	1.62199
0.04	1.19	23.3066	9.21584	1.36766e-08	1.62199
0.04	1.2	23.3044	9.21704	1.39416e-08	1.622
0.04	1.21	23.3101	9.21736	1.26907e-08	1.62199
0.04	1.22	23.3101	9.21736	1.26907e-08	1.622
0.04	1.23	23.3101	9.21736	1.26907e-08	1.622
0.04	1.24	23.2977	9.21761	1.06544e-08	1.622
0.04	1.25	23.3061	9.21664	1.02256e-08	1.622
0.04	1.26	23.3061	9.21664	1.02256e-08	1.622
0.04	1.27	23.3162	9.21635	9.57603e-09	1.622
0.04	1.28	23.3145	9.21647	7.859e-09	1.62199
0.04	1.29	23.2936	9.21666	6.30122e-09	1.62199
0.04	1.3	23.3061	9.21699	6.24676e-09	1.62199
0.04	1.31	23.3048	9.21746	5.29552e-09	1.62199
0.04	1.32	23.3038	9.21774	4.4783e-09	1.62199
0.04	1.33	23.3045	9.21653	3.73291e-09	1.62199
0.04	1.34	23.3082	9.21679	3.59085e-09	1.62199
0.04	1.35	23.3082	9.21679	3.59085e-09	1.62199
0.04	1.36	23.3004	9.21719	3.37928e-09	1.62199
0.04	1.37	23.2999	9.21667	3.13535e-09	1.62199
0.04	1.38	23.3046	9.21726	3.0516e-09	1.62199
0.04	1.39	23.3035	9.21705	3.01231e-09	1.62199
0.04	1.4	23.3113	9.21696	2.76846e-09	1.62199
0.04	1.41	23.3107	9.21609	2.58298e-09	1.62199
0.04	1.42	23.3077	9.21681	2.30993e-09	1.62199
0.04	1.43	23.3077	9.21681	2.30993e-09	1.62199
0.04	1.44	23.3103	9.21662	2.13225e-09	1.62199
0.04	1.45	23.3103	9.21662	2.13225e-09	1.62199
0.04	1.46	23.3087	9.21652	2.07779e-09	1.62199
0.04	1.47	23.3143	9.21726	1.97966e-09	1.62199
0.04	1.48	23.3107	9.21811	1.851e-09	1.62199
0.04	1.49	23.3063	9.21651	1.62223e-09	1.62199
0.04	1.5	23.3052	9.21623	1.43084e-09	1.62199
0.04	1.51	23.3122	9.21741	1.34486e-09	1.62199
0.04	1.52	23.3121	9.21608	1.27548e-09	1.62199
0.04	1.53	23.307	9.21669	1.24575e-09	1.62199
0.04	1.54	23.3115	9.21684	1.22422e-09	1.62199
0.04	1.55	23.3232	9.21739	1.0495e-09	1.62199
0.04	1.56	23.3088	9.21762	9.1997e-10	1.62199
0.04	1.57	23.3102	9.21639	8.86178e-10	1.62199
0.04	1.58	23.3102	9.21639	8.86178e-10	1.62199
0.04	1.59	23.3147	9.21697	7.90955e-10	1.62199
0.04	1.6	23.302	9.21677	6.50096e-10	1.62199
0.04	1.61	23.3061	9.21675	6.40271e-10	1.62199
0.04	1.62	23.3061	9.21675	6.40271e-10	1.62199
0.04	1.63	23.3156	9.21694	5.33108e-10	1.62199
0.04	1.64	23.3095	9.21631	5.17935e-10	1.62199
0.04	1.65	23.3066	9.21684	5.07571e-10	1.62199
0.04	1.66	23.3116	9.21652	4.75566e-10	1.62199
0.04	1.67	23.2993	9.21695	4.33319e-10	1.62199
0.04	1.68	23.3146	9.21737	3.9164e-10	1.62199
0.04	1.69	23.3072	9.2163	3.86003e-10	1.62199
0.04	1.7	23.3038	9.21588	3.48472e-10	1.62199
0.04	1.71	23.2979	9.21657	2.93027e-10	1.62199
0.04	1.72	23.3017	9.21724	2.6016e-10	1.62199
0.04	1.73	23.3072	9.21667	2.4706e-10	1.62199
0.04	1.74	23.3102	9.21725	2.17113e-10	1.62199
0.04	1.75	23.3109	9.21674	2.1125e-10	1.62199
0.04	1.76	23.3155	9.21643	1.77442e-10	1.62199
0.04	1.77	23.3037	9.21671	1.76158e-10	1.62199
0.04	1.78	23.3129	9.21704	1.72697e-10	1.62199
0.04	1.79	23.303	9.21667	1.64733e-10	1.62199
0.04	1.8	23.303	9.21667	1.64733e-10	1.62199
0.04	1.81	23.303	9.21667	1.64733e-10	1.62199
0.04	1.82	23.3109	9.21677	1.55925e-10	1.62199
0.04	1.83	23.319	9.21587	1.38638e-10	1.62199
0.04	1.84	23.2967	9.21707	1.30887e-10	1.62199
0.04	1.85	23.3101	9.21769	1.21946e-10	1.62199
0.04	1.86	23.3049	9.21685	1.18023e-10	1.62199
0.04	1.87	23.3079	9.21696	1.18224e-10	1.62199
0.04	1.88	23.3176	9.21633	1.07515e-10	1.62199
0.04	1.89	23.3194	9.21692	9.37759e-11	1.62199
0.04	1.9	23.307	9.21705	9.29181e-11	1.62199
0.04	1.91	23.3062	9.21724	8.22801e-11	1.62199
0.04	1.92	23.3176	9.21651	6.94102e-11	1.62199
0.04	1.93	23.3135	9.21651	6.90181e-11	1.62199
0.04	1.94	23.3151	9.21656	6.31896e-11	1.62199
0.04	1.95	23.3136	9.21709	6.31869e-11	1.62199
0.04	1.96	23.3136	9.21709	6.31869e-11	1.62199
0.04	1.97	23.3072	9.21765	5.60136e-11	1.62199
0.04	1.98	23.3049	9.2161	4.94785e-11	1.62199
0.04	1.99	23.2968	9.21737	4.50764e-11	1.62199
0.04	2	23.3092	9.21621	4.60621e-11	1.62199
0.04	2.01	23.3187	9.21669	4.34123e-11	1.62199
0.04	2.02	23.3084	9.21704	4.1635e-11	1.62199
0.04	2.03	23.3153	9.2168	3.69492e-11	1.62199
0.04	2.04	23.316	9.21628	3.40334e-11	1.62199
0.05	0.06	23.2984	8.73561	0.00156508	1.5441
0.05	0.07	23.3428	8.73269	0.00123275	1.54411
0.05	0.08	23.3409	8.73149	0.00109758	1.54412
0.05	0.09	23.3261	8.73207	0.000835977	1.54412
0.05	0.1	23.3537	8.73055	0.000616021	1.54412
0.05	0.11	23.333	8.73266	0.000482275	1.54412
0.05	0.12	23.3283	8.73124	0.000416401	1.54412
0.05	0.13	23.3382	8.73093	0.000295576	1.54411
0.05	0.14	23.3439	8.73096	0.000226473	1.54411
0.05	0.15	23.352	8.7313	0.00019668	1.54411
0.05	0.16	23.3406	8.73168	0.000186247	1.54411
0.05	0.17	23.3428	8.73127	0.000162488	1.54411
0.05	0.18	23.3536	8.73165	0.000133162	1.54411
0.05	0.19	23.3309	8.73303	0.000124013	1.54411
0.05	0.2	23.3501	8.73155	0.000110611	1.54411
0.05	0.21	23.3527	8.73077	0.00010743	1.54412
0.05	0.22	23.326	8.73121	6.49e-05	1.54411
0.05	0.23	23.346	8.73222	6.00434e-05	1.54411
0.05	0.24	23.3503	8.73189	5.52404e-05	1.54411
0.05	0.25	23.3438	8.73052	4.96393e-05	1.54411
0.05	0.26	23.3437	8.73185	4.08458e-05	1.5441
0.05	0.27	23.3429	8.73173	3.74821e-05	1.54411
0.05	0.28	23.3353	8.73058	3.48754e-05	1.54411
0.05	0.29	23.3375	8.73216	2.8752e-05	1.5441
0.05	0.3	23.3356	8.73118	2.77007e-05	1.54411
0.05	0.31	23.3393	8.7315	2.62391e-05	1.54411
0.05	0.32	23.361	8.73093	2.03533e-05	1.5441
0.05	0.33	23.3472	8.73248	1.9024e-05	1.5441
0.05	0.34	23.3321	8.73149	1.60565e-05	1.5441
0.05	0.35	23.3524	8.73161	1.29151e-05	1.5441
0.05	0.36	23.3441	8.73096	1.0545e-05	1.5441
0.05	0.37	23.3485	8.73079	9.49671e-06	1.5441
0.05	0.38	23.3378	8.7306	7.65277e-06	1.54409
0.05	0.39	23.3386	8.7318	7.25794e-06	1.5441
0.05	0.4	23.3516	8.72961	6.26999e-06	1.54409
0.05	0.41	23.3499	8.73073	6.22019e-06	1.5441
0.05	0.42	23.3408	8.73089	5.91864e-06	1.5441
0.05	0.43	23.3448	8.73073	5.53459e-06	1.5441
0.05	0.44	23.3462	8.73156	5.30814e-06	1.5441
0.05	0.45	23.3414	8.73136	4.97315e-06	1.5441
0.05	0.46	23.3448	8.73039	4.26253e-06	1.5441
0.05	0.47	23.3498	8.73139	3.42325e-06	1.54409
0.05	0.48	23.3446	8.73029	2.91629e-06	1.54409
0.05	0.49	23.3504	8.73034	2.78055e-06	1.54409
0.05	0.5	23.3418	8.73061	2.71774e-06	1.54409
0.05	0.51	23.345	8.73119	2.7029e-06	1.54409
0.05	0.52	23.3566	8.73208	2.44526e-06	1.5441
0.05	0.53	23.3392	8.73066	2.35422e-06	1.5441
0.05	0.54	23.3385	8.73086	2.26628e-06	1.5441
0.05	0.55	23.3373	8.73146	2.18676e-06	1.5441
0.05	0.56	23.3473	8.73033	1.98503e-06	1.5441
0.05	0.57	23.3404	8.73069	1.89959e-06	1.5441
0.05	0.58	23.3427	8.73233	1.65505e-06	1.5441
0.05	0.59	23.3406	8.73125	1.46803e-06	1.54409
0.05	0.6	23.354	8.73051	1.40702e-06	1.5441
0.05	0.61	23.3487	8.73209	1.25412e-06	1.5441
0.05	0.62	23.3375	8.73133	9.55286e-07	1.54409
0.05	0.63	23.3421	8.73125	9.47651e-07	1.54409
0.05	0.64	23.3438	8.73102	9.3913e-07	1.54409
0.05	0.65	23.3438	8.73102	9.3913e-07	1.54409
0.05	0.66	23.3415	8.7307	9.10026e-07	1.5441
0.05	0.67	23.3518	8.73106	8.84619e-07	1.5441
0.05	0.68	23.3413	8.73145	6.44888e-07	1.54409
0.05	0.69	23.3501	8.73062	6.04765e-07	1.54409
0.05	0.7	23.346	8.73099	6.05013e-07	1.54409
0.05	0.71	23.3453	8.73133	5.1948e-07	1.54409
0.05	0.72	23.3419	8.7302	4.45476e-07	1.54409
0.05	0.73	23.3442	8.73146	4.21721e-07	1.54409
0.05	0.74	23.3389	8.73147	3.96241e-07	1.54409
0.05	0.75	23.3437	8.72961	3.66746e-07	1.54409
0.05	0.76	23.3459	8.73117	3.30241e-07	1.54409
0.05	0.77	23.3459	8.73117	3.30241e-07	1.54409
0.05	0.78	23.344	8.73169	3.10644e-07	1.54409
0.05	0.79	23.3481	8.73236	2.97108e-07	1.54409
0.05	0.8	23.3534	8.73087	2.75617e-07	1.54409
0.05	0.81	23.3343	8.73102	2.66572e-07	1.54409
0.05	0.82	23.3502	8.7316	2.49984e-07	1.54409
0.05	0.83	23.3469	8.73042	2.20801e-07	1.54409
0.05	0.84	23.354	8.73093	1.78854e-07	1.54409
0.05	0.85	23.3445	8.73205	1.50283e-07	1.54409
0.05	0.86	23.3505	8.7311	1.48674e-07	1.54409
0.05	0.87	23.3505	8.7311	1.48674e-07	1.54409
0.05	0.88	23.3423	8.73028	1.38863e-07	1.54409
0.05	0.89	23.3355	8.73121	1.34145e-07	1.54409
0.05	0.9	23.3425	8.73176	1.25913e-07	1.54409
0.05	0.91	23.3549	8.7316	1.20511e-07	1.54409
0.05	0.92	23.3434	8.73062	1.11132e-07	1.54409
0.05	0.93	23.3352	8.73191	1.05056e-07	1.54409
0.05	0.94	23.3502	8.73041	1.01561e-07	1.54409
0.05	0.95	23.3502	8.73041	1.01561e-07	1.54409
0.05	0.96	23.3491	8.73112	9.6271e-08	1.54409
0.05	0.97	23.3502	8.73113	9.53344e-08	1.5441
0.05	0.98	23.3547	8.73109	7.66581e-08	1.54409
0.05	0.99	23.3408	8.73097	7.3847e-08	1.54409
0.05	1	23.3424	8.73095	6.56643e-08	1.54409
0.05	1.01	23.3616	8.73026	5.76002e-08	1.54409
0.05	1.02	23.3475	8.73088	5.77832e-08	1.54409
0.05	1.03	23.3499	8.73075	5.2443e-08	1.54409
0.05	1.04	23.3419	8.73182	5.02815e-08	1.54409
0.05	1.05	23.3592	8.73144	4.56426e-08	1.54409
0.05	1.06	23.3481	8.73047	4.18357e-08	1.54409
0.05	1.07	23.3481	8.73047	4.18357e-08	1.54409
0.05	1.08	23.3422	8.73014	3.54425e-08	1.54409
0.05	1.09	23.3429	8.73051	3.42364e-08	1.54409
0.05	1.1	23.3392	8.73057	3.34113e-08	1.54409
0.05	1.11	23.3413	8.73109	3.07138e-08	1.54409
0.05	1.12	23.3474	8.73149	2.87996e-08	1.54409
0.05	1.13	23.3524	8.73135	2.7394e-08	1.54409
0.05	1.14	23.3405	8.73061	2.60863e-08	1.54409
0.05	1.15	23.3366	8.7307	2.45122e-08	1.54409
0.05	1.16	23.3473	8.73089	2.424e-08	1.54409
0.05	1.17	23.3392	8.73217	2.17725e-08	1.54409
0.05	1.18	23.3422	8.73205	1.87686e-08	1.54409
0.05	1.19	23.339	8.73094	1.80689e-08	1.54409
0.05	1.2	23.3523	8.73041	1.7709e-08	1.54409
0.05	1.21	23.3467	8.73099	1.6424e-08	1.54409
0.05	1.22	23.3518	8.73105	1.56873e-08	1.54409
0.05	1.23	23.3488	8.73114	1.56252e-08	1.5441
0.05	1.24	23.3488	8.73114	1.56252e-08	1.5441
0.05	1.25	23.3473	8.72981	1.41696e-08	1.5441
0.05	1.26	23.3425	8.73103	1.33446e-08	1.5441
0.05	1.27	23.3391	8.73115	1.29577e-08	1.5441
0.05	1.28	23.3512	8.72998	1.20236e-08	1.5441
0.05	1.29	23.3477	8.73146	1.09365e-08	1.5441
0.05	1.3	23.3494	8.73244	1.0106e-08	1.5441
0.05	1.31	23.3474	8.73078	9.33582e-09	1.5441
0.05	1.32	23.3423	8.73104	9.25303e-09	1.5441
0.05	1.33	23.348	8.73151	8.27151e-09	1.5441
0.05	1.34	23.345	8.73052	7.62957e-09	1.5441
0.05	1.35	23.3408	8.73164	7.36668e-09	1.5441
0.05	1.36	23.339	8.73026	6.79638e-09	1.5441
0.05	1.37	23.348	8.73051	6.1623e-09	1.5441
0.05	1.38	23.3439	8.73135	6.11592e-09	1.5441
0.05	1.39	23.3391	8.731	5.86637e-09	1.5441
0.05	1.4	23.3422	8.7324	5.44823e-09	1.5441
0.05	1.41	23.3392	8.73077	4.67667e-09	1.5441
0.05	1.42	23.3406	8.73145	4.40567e-09	1.5441
0.05	1.43	23.3409	8.73252	4.09624e-09	1.5441
0.05	1.44	23.3537	8.73165	3.49448e-09	1.5441
0.05	1.45	23.3384	8.73126	3.18498e-09	1.54409
0.05	1.46	23.347	8.73049	2.95352e-09	1.54409
0.05	1.47	23.3476	8.73063	2.66516e-09	1.54409
0.05	1.48	23.3479	8.73091	2.4974e-09	1.54409
0.05	1.49	23.3496	8.72981	2.32241e-09	1.54409
0.05	1.5	23.3502	8.73073	2.23773e-09	1.54409
0.05	1.51	23.3466	8.73082	1.92256e-09	1.54409
0.05	1.52	23.3466	8.73082	1.92256e-09	1.54409
0.05	1.53	23.3378	8.73046	1.62158e-09	1.54409
0.05	1.54	23.3436	8.731	1.37828e-09	1.54409
0.05	1.55	23.3436	8.731	1.37828e-09	1.54409
0.05	1.56	23.3397	8.7305	1.19597e-09	1.54409
0.05	1.57	23.3476	8.73063	1.12436e-09	1.54409
0.05	1.58	23.3475	8.73135	1.11375e-09	1.54409
0.05	1.59	23.3475	8.73135	1.11375e-09	1.54409
0.05	1.6	23.3423	8.73122	1.10929e-09	1.54409
0.05	1.61	23.3386	8.73062	9.82449e-10	1.54409
0.05	1.62	23.3472	8.73115	9.46654e-10	1.54409
0.05	1.63	23.3398	8.73176	8.32568e-10	1.54409
0.05	1.64	23.3522	8.7306	7.48418e-10	1.54409
0.05	1.65	23.3346	8.73157	6.87397e-10	1.54409
0.05	1.66	23.3448	8.73135	6.51731e-10	1.54409
0.05	1.67	23.3431	8.73127	6.25383e-10	1.54409
0.05	1.68	23.3431	8.73127	6.25383e-10	1.54409
0.05	1.69	23.3463	8.73107	5.67391e-10	1.54409
0.05	1.7	23.3463	8.73107	5.67391e-10	1.54409
0.05	1.71	23.3372	8.73064	5.28829e-10	1.5441
0.05	1.72	23.3464	8.73092	5.05444e-10	1.5441
0.05	1.73	23.3458	8.73038	4.71518e-10	1.5441
0.05	1.74	23.3597	8.73033	4.51646e-10	1.5441
0.05	1.75	23.348	8.73116	4.17852e-10	1.5441
0.05	1.76	23.3468	8.73085	3.89959e-10	1.5441
0.05	1.77	23.342	8.73166	3.61763e-10	1.5441
0.05	1.78	23.342	8.73166	3.61763e-10	1.5441
0.05	1.79	23.3402	8.73098	3.13218e-10	1.5441
0.05	1.8	23.346	8.73179	2.84289e-10	1.5441
0.05	1.81	23.3492	8.73131	2.52565e-10	1.54409
0.05	1.82	23.3559	8.73075	2.46618e-10	1.5441
0.05	1.83	23.352	8.73171	2.1823e-10	1.54409
0.05	1.84	23.353	8.73107	2.0872e-10	1.54409
0.05	1.85	23.3421	8.73108	1.89881e-10	1.54409
0.05	1.86	23.3439	8.73225	1.81942e-10	1.54409
0.05	1.87	23.3491	8.73082	1.82534e-10	1.5441
0.05	1.88	23.3428	8.73204	1.62682e-10	1.5441
0.05	1.89	23.3372	8.73203	1.43384e-10	1.54409
0.05	1.9	23.3418	8.73088	1.31163e-10	1.54409
0.05	1.91	23.3445	8.7315	1.29095e-10	1.54409
0.05	1.92	23.34	8.73074	1.24866e-10	1.5441
0.05	1.93	23.3494	8.73166	1.18726e-10	1.5441
0.05	1.94	23.3527	8.73118	1.1161e-10	1.5441
0.05	1.95	23.3472	8.73092	1.07585e-10	1.5441
0.05	1.96	23.3413	8.7306	9.68042e-11	1.5441
0.05	1.97	23.3413	8.7306	9.68042e-11	1.5441
0.05	1.98	23.3445	8.73149	7.97296e-11	1.54409
0.05	1.99	23.3426	8.73119	6.76043e-11	1.54409
0.05	2	23.352	8.73209	6.20643e-11	1.54409
0.05	2.01	23.3448	8.73015	5.92692e-11	1.54409
0.05	2.02	23.345	8.73172	5.57823e-11	1.54409
0.05	2.03	23.3446	8.73043	5.13341e-11	1.54409
0.05	2.04	23.3446	8.73043	5.13341e-11	1.54409
0.05	2.05	23.3519	8.73008	4.33903e-11	1.54409
0.06	0.07	23.3581	8.27454	0.000527159	1.46806
0.06	0.08	23.3948	8.27021	0.000420136	1.46806
0.06	0.09	23.3995	8.27147	0.000415016	1.46806
0.06	0.1	23.3861	8.27049	0.000395542	1.46807
0.06	0.11	23.394	8.2716	0.000359245	1.46807
0.06	0.12	23.3853	8.27166	0.000315418	1.46807
0.06	0.13	23.3924	8.27148	0.000304664	1.46808
0.06	0.14	23.3857	8.2712	0.000253574	1.46808
0.06	0.15	23.3882	8.27171	0.000252452	1.46808
0.06	0.16	23.3857	8.27052	0.000228251	1.46808
0.06	0.17	23.3718	8.27089	0.000195514	1.46808
0.06	0.18	23.3865	8.27192	0.0001742	1.46808
0.06	0.19	23.3884	8.27023	0.000143541	1.46808
0.06	0.2	23.3696	8.27232	0.000131992	1.46808
0.06	0.21	23.3924	8.27041	0.000114975	1.46808
0.06	0.22	23.3767	8.27063	0.000105046	1.46808
0.06	0.23	23.3864	8.27167	9.30518e-05	1.46808
0.06	0.24	23.4036	8.27019	7.33578e-05	1.46808
0.06	0.25	23.3951	8.2701	7.03294e-05	1.46808
0.06	0.26	23.3888	8.2709	6.65957e-05	1.46808
0.06	0.27	23.3936	8.27255	5.16666e-05	1.46808
0.06	0.28	23.3819	8.27113	4.06314e-05	1.46807
0.06	0.29	23.3936	8.27091	3.58721e-05	1.46807
0.06	0.3	23.3828	8.27093	3.25446e-05	1.46807
0.06	0.31	23.3861	8.26926	2.54547e-05	1.46807
0.06	0.32	23.3897	8.27121	2.25027e-05	1.46807
0.06	0.33	23.3954	8.27128	2.00059e-05	1.46807
0.06	0.34	23.3829	8.27094	1.95725e-05	1.46807
0.06	0.35	23.3984	8.27021	1.52759e-05	1.46807
0.06	0.36	23.3861	8.27147	1.44444e-05	1.46807
0.06	0.37	23.3999	8.26989	1.24886e-05	1.46807
0.06	0.38	23.3904	8.27073	1.20079e-05	1.46807
0.06	0.39	23.3779	8.27152	9.8818e-06	1.46807
0.06	0.4	23.3908	8.27133	8.89516e-06	1.46807
0.06	0.41	23.3994	8.27109	7.63313e-06	1.46806
0.06	0.42	23.3971	8.26956	6.98116e-06	1.46806
0.06	0.43	23.3818	8.27007	6.28228e-06	1.46806
0.06	0.44	23.383	8.27187	5.38645e-06	1.46806
0.06	0.45	23.3963	8.27034	4.54786e-06	1.46806
0.06	0.46	23.3955	8.27014	4.38452e-06	1.46806
0.06	0.47	23.3955	8.27014	4.38452e-06	1.46806
0.06	0.48	23.3853	8.2703	3.89369e-06	1.46806
0.06	0.49	23.3804	8.27091	3.81635e-06	1.46806
0.06	0.5	23.3858	8.27064	3.35941e-06	1.46806
0.06	0.51	23.3791	8.27168	3.09526e-06	1.46806
0.06	0.52	23.381	8.27071	2.8293e-06	1.46806
0.06	0.53	23.3999	8.2704	2.47419e-06	1.46806
0.06	0.54	23.3972	8.27025	2.06837e-06	1.46806
0.06	0.55	23.3897	8.27035	1.54249e-06	1.46806
0.06	0.56	23.3941	8.27139	1.49366e-06	1.46806
0.06	0.57	23.387	8.27017	1.39304e-06	1.46806
0.06	0.58	23.3985	8.27058	1.14832e-06	1.46806
0.06	0.59	23.3892	8.27073	1.12403e-06	1.46806
0.06	0.6	23.3803	8.27122	1.01304e-06	1.46806
0.06	0.61	23.3909	8.26976	9.21562e-07	1.46806
0.06	0.62	23.3871	8.27151	8.90592e-07	1.46806
0.06	0.63	23.3909	8.27024	8.68887e-07	1.46806
0.06	0.64	23.3895	8.27083	7.83609e-07	1.46806
0.06	0.65	23.3936	8.27075	7.53965e-07	1.46806
0.06	0.66	23.3936	8.27075	7.53965e-07	1.46806
0.06	0.67	23.3936	8.27075	7.53965e-07	1.46806
0.06	0.68	23.3865	8.27046	6.74861e-07	1.46806
0.06	0.69	23.3868	8.27123	6.49115e-07	1.46806
0.06	0.7	23.3865	8.2714	6.11573e-07	1.46806
0.06	0.71	23.3852	8.27093	5.58929e-07	1.46806
0.06	0.72	23.3924	8.27094	4.88123e-07	1.46806
0.06	0.73	23.3931	8.27111	4.85299e-07	1.46806
0.06	0.74	23.3851	8.27181	4.57783e-07	1.46806
0.06	0.75	23.3802	8.27123	3.88587e-07	1.46806
0.06	0.76	23.3782	8.2711	3.51987e-07	1.46806
0.06	0.77	23.3932	8.27053	3.28717e-07	1.46806
0.06	0.78	23.3925	8.27055	2.96227e-07	1.46806
0.06	0.79	23.4016	8.26986	2.71945e-07	1.46806
0.06	0.8	23.387	8.27012	2.56711e-07	1.46806
0.06	0.81	23.3875	8.27156	2.21819e-07	1.46806
0.06	0.82	23.3955	8.27064	2.08741e-07	1.46806
0.06	0.83	23.3862	8.27194	1.7856e-07	1.46806
0.06	0.84	23.3939	8.27132	1.68337e-07	1.46806
0.06	0.85	23.3855	8.2706	1.35326e-07	1.46806
0.06	0.86	23.3994	8.27065	1.17605e-07	1.46806
0.06	0.87	23.3963	8.27134	9.74989e-08	1.46805
0.06	0.88	23.399	8.2706	9.27663e-08	1.46805
0.06	0.89	23.3835	8.2707	9.12693e-08	1.46805
0.06	0.9	23.3861	8.27053	9.04534e-08	1.46806
0.06	0.91	23.3899	8.27116	8.66907e-08	1.46806
0.06	0.92	23.3842	8.27056	8.47535e-08	1.46806
0.06	0.93	23.3874	8.27111	8.03222e-08	1.46806
0.06	0.94	23.3947	8.27156	7.60754e-08	1.46806
0.06	0.95	23.3843	8.27094	7.35571e-08	1.46806
0.06	0.96	23.3843	8.2706	6.66038e-08	1.46806
0.06	0.97	23.3906	8.27065	5.33452e-08	1.46806
0.06	0.98	23.3906	8.27065	5.33452e-08	1.46806
0.06	0.99	23.3919	8.27022	4.93079e-08	1.46806
0.06	1	23.3892	8.27084	4.41408e-08	1.46806
0.06	1.01	23.3892	8.27084	4.41408e-08	1.46806
0.06	1.02	23.387	8.27093	4.27017e-08	1.46806
0.06	1.03	23.3908	8.26978	4.02725e-08	1.46806
0.06	1.04	23.388	8.27062	3.50526e-08	1.46806
0.06	1.05	23.388	8.27062	3.50526e-08	1.46806
0.06	1.06	23.3821	8.27137	3.40522e-08	1.46806
0.06	1.07	23.3916	8.27098	3.13201e-08	1.46806
0.06	1.08	23.3916	8.27098	3.13201e-08	1.46806
0.06	1.09	23.3978	8.27059	2.95179e-08	1.46806
0.06	1.1	23.3929	8.27052	2.58772e-08	1.46806
0.06	1.11	23.3909	8.27107	2.49517e-08	1.46806
0.06	1.12	23.389	8.26953	2.37515e-08	1.46806
0.06	1.13	23.3918	8.27123	2.16734e-08	1.46806
0.06	1.14	23.3803	8.2709	2.12344e-08	1.46806
0.06	1.15	23.3876	8.27116	1.97474e-08	1.46806
0.06	1.16	23.395	8.2704	1.94432e-08	1.46806
0.06	1.17	23.3874	8.27068	1.77699e-08	1.46806
0.06	1.18	23.391	8.27013	1.60159e-08	1.46806
0.06	1.19	23.3891	8.27046	1.51557e-08	1.46806
0.06	1.2	23.3891	8.27046	1.51557e-08	1.46806
0.06	1.21	23.3815	8.27054	1.1985e-08	1.46806
0.06	1.22	23.3874	8.27058	1.20581e-08	1.46806
0.06	1.23	23.3845	8.2709	1.08159e-08	1.46806
0.06	1.24	23.3896	8.27122	1.00746e-08	1.46806
0.06	1.25	23.3896	8.27122	1.00746e-08	1.46806
0.06	1.26	23.3775	8.27146	8.78686e-09	1.46806
0.06	1.27	23.392	8.27021	8.94134e-09	1.46806
0.06	1.28	23.3855	8.27073	8.64968e-09	1.46806
0.06	1.29	23.395	8.27072	8.29748e-09	1.46806
0.06	1.3	23.3913	8.27059	6.9444e-09	1.46806
0.06	1.31	23.3913	8.27059	6.9444e-09	1.46806
0.06	1.32	23.3838	8.27107	5.78409e-09	1.46806
0.06	1.33	23.388	8.27047	5.80714e-09	1.46806
0.06	1.34	23.388	8.27047	5.80714e-09	1.46806
0.06	1.35	23.3943	8.27047	5.4861e-09	1.46806
0.06	1.36	23.3913	8.26961	4.97784e-09	1.46806
0.06	1.37	23.3986	8.27099	4.23049e-09	1.46806
0.06	1.38	23.3867	8.27083	4.22044e-09	1.46806
0.06	1.39	23.3899	8.2701	4.15226e-09	1.46806
0.06	1.4	23.3983	8.27019	3.94415e-09	1.46806
0.06	1.41	23.3896	8.27155	3.4743e-09	1.46806
0.06	1.42	23.3888	8.27009	2.86264e-09	1.46806
0.06	1.43	23.3841	8.27156	2.50536e-09	1.46806
0.06	1.44	23.3832	8.27109	2.41183e-09	1.46806
0.06	1.45	23.3903	8.27033	2.38448e-09	1.46806
0.06	1.46	23.3909	8.27037	2.20538e-09	1.46806
0.06	1.47	23.3895	8.26989	2.05804e-09	1.46806
0.06	1.48	23.3886	8.27137	1.98338e-09	1.46806
0.06	1.49	23.3945	8.26964	1.87052e-09	1.46806
0.06	1.5	23.3929	8.27043	1.66701e-09	1.46806
0.06	1.51	23.3919	8.27111	1.54322e-09	1.46806
0.06	1.52	23.3969	8.27089	1.4439e-09	1.46806
0.06	1.53	23.3905	8.27056	1.41077e-09	1.46806
0.06	1.54	23.3939	8.27048	1.31336e-09	1.46806
0.06	1.55	23.4001	8.27028	1.2017e-09	1.46806
0.06	1.56	23.3845	8.27087	1.07891e-09	1.46806
0.06	1.57	23.3807	8.27047	1.03088e-09	1.46806
0.06	1.58	23.3826	8.27071	1.02101e-09	1.46806
0.06	1.59	23.3963	8.27056	1.00135e-09	1.46806
0.06	1.6	23.3984	8.27125	8.41625e-10	1.46806
0.06	1.61	23.3851	8.27113	8.35513e-10	1.46806
0.06	1.62	23.3851	8.27113	8.35513e-10	1.46806
0.06	1.63	23.3899	8.27079	8.3446e-10	1.46806
0.06	1.64	23.3904	8.27043	7.73324e-10	1.46806
0.06	1.65	23.3876	8.27044	6.9793e-10	1.46806
0.06	1.66	23.3822	8.27028	5.98537e-10	1.46806
0.06	1.67	23.4	8.27073	5.72817e-10	1.46806
0.06	1.68	23.3919	8.27013	4.97164e-10	1.46806
0.06	1.69	23.3952	8.27072	4.66917e-10	1.46806
0.06	1.7	23.384	8.2715	4.59518e-10	1.46806
0.06	1.71	23.3877	8.26997	4.15923e-10	1.46806
0.06	1.72	23.3892	8.27037	3.78758e-10	1.46806
0.06	1.73	23.3892	8.27037	3.78758e-10	1.46806
0.06	1.74	23.4001	8.27057	3.59258e-10	1.46806
0.06	1.75	23.3881	8.27072	3.65451e-10	1.46806
0.06	1.76	23.3904	8.27154	3.14934e-10	1.46806
0.06	1.77	23.3862	8.27103	2.93168e-10	1.46806
0.06	1.78	23.4005	8.27034	2.81521e-10	1.46806
0.06	1.79	23.3822	8.27102	2.66158e-10	1.46806
0.06	1.8	23.3906	8.27145	2.5334e-10	1.46806
0.06	1.81	23.3936	8.27029	2.51718e-10	1.46806
0.06	1.82	23.3946	8.27138	2.45582e-10	1.46806
0.06	1.83	23.3928	8.27002	2.24717e-10	1.46806
0.06	1.84	23.3936	8.27035	2.01269e-10	1.46806
0.06	1.85	23.3936	8.27035	2.01269e-10	1.46806
0.06	1.86	23.3918	8.27092	1.66992e-10	1.46806
0.06	1.87	23.3932	8.27002	1.63842e-10	1.46806
0.06	1.88	23.3879	8.27035	1.45867e-10	1.46806
0.06	1.89	23.3879	8.27035	1.45867e-10	1.46806
0.06	1.9	23.3964	8.27047	1.29416e-10	1.46806
0.06	1.91	23.3933	8.27096	1.29259e-10	1.46806
0.06	1.92	23.3986	8.26969	1.24616e-10	1.46806
0.06	1.93	23.3943	8.27031	1.00056e-10	1.46806
0.06	1.94	23.4002	8.27074	8.90575e-11	1.46806
0.06	1.95	23.3989	8.27023	8.51899e-11	1.46806
0.06	1.96	23.3877	8.27023	7.78867e-11	1.46806
0.06	1.97	23.3839	8.27052	7.11733e-11	1.46806
0.06	1.98	23.3933	8.27108	5.35025e-11	1.46806
0.06	1.99	23.3873	8.27096	4.93144e-11	1.46806
0.06	2	23.3935	8.2696	4.65997e-11	1.46806
0.06	2.01	23.3939	8.27067	4.58829e-11	1.46806
0.06	2.02	23.3939	8.27067	4.58829e-11	1.46806
0.06	2.03	23.3967	8.27057	4.06863e-11	1.46806
0.06	2.04	23.3967	8.27057	4.06863e-11	1.46806
0.06	2.05	23.3847	8.27104	3.58483e-11	1.46806
0.06	2.06	23.3836	8.27012	3.14343e-11	1.46806
0.07	0.08	23.452	7.83636	0.00190953	1.39399
0.07	0.09	23.445	7.83603	0.00161582	1.394
0.07	0.1	23.435	7.83667	0.00137669	1.39401
0.07	0.11	23.4339	7.83566	0.00112915	1.39402
0.07	0.12	23.4378	7.83619	0.00105005	1.39403
0.07	0.13	23.4497	7.83496	0.000807577	1.39403
0.07	0.14	23.4534	7.8368	0.000583529	1.39403
0.07	0.15	23.4283	7.83635	0.000440848	1.39402
0.07	0.16	23.4466	7.83366	0.000373373	1.39402
0.07	0.17	23.4521	7.83655	0.000324223	1.39402
0.07	0.18	23.4337	7.83422	0.000234019	1.39401
0.07	0.19	23.4204	7.8355	0.000190881	1.39401
0.07	0.2	23.4234	7.8352	0.000149713	1.39401
0.07	0.21	23.4251	7.83373	0.000125766	1.39401
0.07	0.22	23.4411	7.83388	0.000115562	1.39401
0.07	0.23	23.4433	7.83415	9.7617e-05	1.394
0.07	0.24	23.4505	7.83431	8.95145e-05	1.394
0.07	0.25	23.4251	7.83455	7.7981e-05	1.394
0.07	0.26	23.456	7.83468	6.17993e-05	1.394
0.07	0.27	23.4261	7.83541	5.36959e-05	1.394
0.07	0.28	23.4539	7.83384	4.69943e-05	1.394
0.07	0.29	23.4391	7.83534	4.12809e-05	1.394
0.07	0.3	23.447	7.83543	3.48172e-05	1.394
0.07	0.31	23.4431	7.83431	3.24434e-05	1.394
0.07	0.32	23.4235	7.83537	2.70944e-05	1.39399
0.07	0.33	23.4448	7.83518	2.35531e-05	1.39399
0.07	0.34	23.4483	7.8346	2.22463e-05	1.39399
0.07	0.35	23.4471	7.83345	1.87712e-05	1.39399
0.07	0.36	23.4493	7.83453	1.46449e-05	1.39399
0.07	0.37	23.4394	7.83366	1.18635e-05	1.39399
0.07	0.38	23.4415	7.8344	1.15093e-05	1.39399
0.07	0.39	23.4445	7.83478	1.01625e-05	1.39399
0.07	0.4	23.4355	7.83449	9.17572e-06	1.39399
0.07	0.41	23.45	7.834	7.98232e-06	1.39399
0.07	0.42	23.4442	7.83478	7.76422e-06	1.39399
0.07	0.43	23.4425	7.83464	7.42993e-06	1.39399
0.07	0.44	23.4438	7.8335	6.5766e-06	1.39399
0.07	0.45	23.4465	7.8337	6.568e-06	1.39399
0.07	0.46	23.4278	7.83468	6.03927e-06	1.39399
0.07	0.47	23.4346	7.83527	4.61354e-06	1.39398
0.07	0.48	23.4433	7.83543	4.44674e-06	1.39399
0.07	0.49	23.4455	7.8344	4.38216e-06	1.39399
0.07	0.5	23.4418	7.83435	3.94028e-06	1.39399
0.07	0.51	23.4334	7.83525	3.60184e-06	1.39399
0.07	0.52	23.4369	7.83492	3.53413e-06	1.39399
0.07	0.53	23.4464	7.83441	3.5082e-06	1.39399
0.07	0.54	23.4426	7.8336	3.06361e-06	1.39399
0.07	0.55	23.4405	7.83426	3.06643e-06	1.39399
0.07	0.56	23.4358	7.83449	2.70816e-06	1.39399
0.07	0.57	23.4522	7.8355	2.17352e-06	1.39399
0.07	0.58	23.4442	7.8342	2.05559e-06	1.39399
0.07	0.59	23.4484	7.83454	1.53145e-06	1.39398
0.07	0.6	23.4325	7.83438	1.235e-06	1.39398
0.07	0.61	23.4356	7.8344	1.16781e-06	1.39398
0.07	0.62	23.4278	7.83466	1.09461e-06	1.39398
0.07	0.63	23.4508	7.83446	1.01683e-06	1.39398
0.07	0.64	23.4349	7.83499	9.74331e-07	1.39398
0.07	0.65	23.4471	7.83425	9.20857e-07	1.39398
0.07	0.66	23.4373	7.83372	8.3266e-07	1.39398
0.07	0.67	23.4395	7.83458	8.12414e-07	1.39398
0.07	0.68	23.449	7.83403	7.28017e-07	1.39398
0.07	0.69	23.4452	7.83419	6.83177e-07	1.39398
0.07	0.7	23.4424	7.83476	6.67039e-07	1.39398
0.07	0.71	23.4323	7.8344	6.26949e-07	1.39398
0.07	0.72	23.4337	7.83495	5.56774e-07	1.39398
0.07	0.73	23.4434	7.83448	4.82729e-07	1.39398
0.07	0.74	23.4319	7.83393	4.48513e-07	1.39398
0.07	0.75	23.4426	7.83503	4.12962e-07	1.39398
0.07	0.76	23.4453	7.8349	3.51542e-07	1.39398
0.07	0.77	23.4453	7.8349	3.51542e-07	1.39398
0.07	0.78	23.4526	7.83467	2.8312e-07	1.39398
0.07	0.79	23.45	7.83467	2.72868e-07	1.39398
0.07	0.8	23.4384	7.83458	2.38352e-07	1.39398
0.07	0.81	23.4465	7.83476	2.12876e-07	1.39398
0.07	0.82	23.4417	7.83411	2.0141e-07	1.39398
0.07	0.83	23.4366	7.83392	1.85244e-07	1.39398
0.07	0.84	23.4436	7.83425	1.82713e-07	1.39398
0.07	0.85	23.4415	7.83449	1.78898e-07	1.39398
0.07	0.86	23.436	7.83422	1.7353e-07	1.39398
0.07	0.87	23.4357	7.83464	1.67106e-07	1.39398
0.07	0.88	23.4449	7.83323	1.54287e-07	1.39398
0.07	0.89	23.4489	7.83398	1.57313e-07	1.39398
0.07	0.9	23.4417	7.83408	1.40956e-07	1.39398
0.07	0.91	23.4454	7.83488	1.25782e-07	1.39398
0.07	0.92	23.453	7.83361	1.06546e-07	1.39398
0.07	0.93	23.4467	7.83564	9.5103e-08	1.39398
0.07	0.94	23.446	7.83412	8.54897e-08	1.39398
0.07	0.95	23.4512	7.83495	7.92869e-08	1.39398
0.07	0.96	23.4365	7.83463	7.32836e-08	1.39398
0.07	0.97	23.4393	7.8349	6.72596e-08	1.39398
0.07	0.98	23.4479	7.83463	6.29224e-08	1.39398
0.07	0.99	23.4403	7.83513	5.4644e-08	1.39398
0.07	1	23.4474	7.83461	5.19743e-08	1.39398
0.07	1.01	23.4355	7.83515	5.0208e-08	1.39398
0.07	1.02	23.4409	7.83539	4.8751e-08	1.39398
0.07	1.03	23.4419	7.83426	4.68825e-08	1.39398
0.07	1.04	23.4419	7.83426	4.68825e-08	1.39398
0.07	1.05	23.4464	7.83505	4.5815e-08	1.39398
0.07	1.06	23.4391	7.83363	3.98045e-08	1.39398
0.07	1.07	23.4493	7.83367	3.96481e-08	1.39398
0.07	1.08	23.4477	7.83434	3.7005e-08	1.39398
0.07	1.09	23.4374	7.83536	3.263e-08	1.39398
0.07	1.1	23.4413	7.83518	3.1586e-08	1.39398
0.07	1.11	23.4352	7.83487	2.83142e-08	1.39398
0.07	1.12	23.4494	7.83353	2.5821e-08	1.39398
0.07	1.13	23.4494	7.83353	2.5821e-08	1.39398
0.07	1.14	23.4473	7.83419	2.35082e-08	1.39398
0.07	1.15	23.4377	7.83467	2.28803e-08	1.39398
0.07	1.16	23.4255	7.83443	2.08159e-08	1.39398
0.07	1.17	23.451	7.8336	2.10402e-08	1.39398
0.07	1.18	23.4468	7.83407	1.88796e-08	1.39398
0.07	1.19	23.4491	7.83391	1.67565e-08	1.39398
0.07	1.2	23.4359	7.83479	1.41339e-08	1.39398
0.07	1.21	23.4516	7.83455	1.28152e-08	1.39398
0.07	1.22	23.4479	7.83414	1.08639e-08	1.39398
0.07	1.23	23.4454	7.83418	1.0266e-08	1.39398
0.07	1.24	23.444	7.8344	1.02667e-08	1.39398
0.07	1.25	23.444	7.8344	1.02667e-08	1.39398
0.07	1.26	23.4527	7.83381	9.3616e-09	1.39398
0.07	1.27	23.4493	7.83464	9.22319e-09	1.39398
0.07	1.28	23.4372	7.83479	8.29707e-09	1.39398
0.07	1.29	23.446	7.83408	8.02419e-09	1.39398
0.07	1.3	23.442	7.83478	6.76502e-09	1.39398
0.07	1.31	23.4436	7.834	6.14187e-09	1.39398
0.07	1.32	23.4459	7.8348	5.96202e-09	1.39398
0.07	1.33	23.4343	7.83522	5.54634e-09	1.39398
0.07	1.34	23.4493	7.83327	4.70555e-09	1.39398
0.07	1.35	23.4318	7.83487	4.74514e-09	1.39398
0.07	1.36	23.4456	7.83462	4.29472e-09	1.39398
0.07	1.37	23.4362	7.83463	4.11452e-09	1.39398
0.07	1.38	23.449	7.83394	3.4549e-09	1.39398
0.07	1.39	23.4528	7.83393	3.20644e-09	1.39398
0.07	1.4	23.4382	7.83486	2.89845e-09	1.39398
0.07	1.41	23.4397	7.8345	2.90946e-09	1.39398
0.07	1.42	23.4479	7.83483	2.80993e-09	1.39398
0.07	1.43	23.4524	7.83434	2.64324e-09	1.39398
0.07	1.44	23.437	7.83476	2.56184e-09	1.39398
0.07	1.45	23.4441	7.8348	2.28047e-09	1.39398
0.07	1.46	23.4428	7.83426	2.12862e-09	1.39398
0.07	1.47	23.4428	7.83426	2.12862e-09	1.39398
0.07	1.48	23.4428	7.83426	2.12862e-09	1.39398
0.07	1.49	23.4428	7.83426	2.12862e-09	1.39398
0.07	1.5	23.4403	7.83482	1.82007e-09	1.39398
0.07	1.51	23.4425	7.83484	1.68894e-09	1.39398
0.07	1.52	23.4425	7.83484	1.68894e-09	1.39398
0.07	1.53	23.4539	7.83417	1.55536e-09	1.39398
0.07	1.54	23.4439	7.83475	1.44471e-09	1.39398
0.07	1.55	23.4439	7.83475	1.44471e-09	1.39398
0.07	1.56	23.4414	7.83418	1.35446e-09	1.39398
0.07	1.57	23.4414	7.83418	1.35446e-09	1.39398
0.07	1.58	23.4468	7.83473	1.33584e-09	1.39398
0.07	1.59	23.4533	7.83481	1.02903e-09	1.39398
0.07	1.6	23.4398	7.83473	9.59206e-10	1.39398
0.07	1.61	23.4489	7.8346	8.22101e-10	1.39398
0.07	1.62	23.4382	7.83403	7.77568e-10	1.39398
0.07	1.63	23.4424	7.83376	7.31599e-10	1.39398
0.07	1.64	23.4462	7.83511	5.75717e-10	1.39398
0.07	1.65	23.4462	7.83511	5.75717e-10	1.39398
0.07	1.66	23.4356	7.83364	5.31748e-10	1.39398
0.07	1.67	23.434	7.83481	5.05146e-10	1.39398
0.07	1.68	23.434	7.83481	5.05146e-10	1.39398
0.07	1.69	23.447	7.83399	5.06743e-10	1.39398
0.07	1.7	23.445	7.83476	4.42142e-10	1.39398
0.07	1.71	23.4339	7.83411	4.01962e-10	1.39398
0.07	1.72	23.4476	7.83419	3.8074e-10	1.39398
0.07	1.73	23.4476	7.83419	3.8074e-10	1.39398
0.07	1.74	23.4476	7.83419	3.8074e-10	1.39398
0.07	1.75	23.4469	7.83424	2.99277e-10	1.39398
0.07	1.76	23.446	7.83503	2.6954e-10	1.39398
0.07	1.77	23.4316	7.8351	2.54298e-10	1.39398
0.07	1.78	23.4405	7.83347	2.50213e-10	1.39398
0.07	1.79	23.4504	7.83419	2.30875e-10	1.39398
0.07	1.8	23.4452	7.8348	2.11937e-10	1.39398
0.07	1.81	23.4385	7.83474	2.11494e-10	1.39398
0.07	1.82	23.4365	7.83444	2.05387e-10	1.39398
0.07	1.83	23.4451	7.83404	1.85389e-10	1.39398
0.07	1.84	23.4441	7.83394	1.55728e-10	1.39398
0.07	1.85	23.443	7.83447	1.54658e-10	1.39398
0.07	1.86	23.4383	7.83402	1.3374e-10	1.39398
0.07	1.87	23.4397	7.83447	1.32243e-10	1.39398
0.07	1.88	23.4302	7.83498	1.16255e-10	1.39398
0.07	1.89	23.4344	7.83485	1.10021e-10	1.39398
0.07	1.9	23.439	7.83449	9.72933e-11	1.39398
0.07	1.91	23.4399	7.83459	9.64054e-11	1.39398
0.07	1.92	23.4465	7.83449	8.67134e-11	1.39398
0.07	1.93	23.4366	7.83441	8.10903e-11	1.39398
0.07	1.94	23.4423	7.83445	7.83182e-11	1.39398
0.07	1.95	23.4431	7.835	6.76465e-11	1.39398
0.07	1.96	23.4473	7.8349	6.15349e-11	1.39398
0.07	1.97	23.4508	7.83433	6.14799e-11	1.39398
0.07	1.98	23.4354	7.83363	5.81998e-11	1.39398
0.07	1.99	23.4392	7.83436	5.70632e-11	1.39398
0.07	2	23.4417	7.83455	5.68136e-11	1.39398
0.07	2.01	23.4344	7.8342	5.02733e-11	1.39398
0.07	2.02	23.4368	7.83369	4.78763e-11	1.39398
0.07	2.03	23.4462	7.83529	4.31392e-11	1.39398
0.07	2.04	23.4376	7.83414	4.0305e-11	1.39398
0.07	2.05	23.4421	7.83422	3.87704e-11	1.39398
0.07	2.06	23.4413	7.83483	3.84283e-11	1.39398
0.07	2.07	23.4444	7.83436	3.76412e-11	1.39398
0.08	0.09	23.522	7.4202	0.000408603	1.32194
0.08	0.1	23.5126	7.42152	0.000310018	1.32194
0.08	0.11	23.512	7.42165	0.000267728	1.32194
0.08	0.12	23.4905	7.42241	0.000243874	1.32194
0.08	0.13	23.5023	7.42119	0.000220544	1.32194
0.08	0.14	23.4888	7.42176	0.000173875	1.32195
0.08	0.15	23.5073	7.42037	0.000160636	1.32195
0.08	0.16	23.502	7.422	0.000152353	1.32195
0.08	0.17	23.5028	7.42095	0.000134368	1.32195
0.08	0.18	23.5033	7.42214	0.000128705	1.32195
0.08	0.19	23.5091	7.42087	0.000114348	1.32195
0.08	0.2	23.4997	7.41996	9.24709e-05	1.32195
0.08	0.21	23.4971	7.42099	8.17543e-05	1.32195
0.08	0.22	23.5084	7.42008	7.14492e-05	1.32195
0.08	0.23	23.506	7.42129	6.48729e-05	1.32195
0.08	0.24	23.5061	7.42069	6.23259e-05	1.32195
0.08	0.25	23.5072	7.42115	5.86393e-05	1.32196
0.08	0.26	23.5029	7.42045	5.28322e-05	1.32196
0.08	0.27	23.5149	7.42047	5.10442e-05	1.32196
0.08	0.28	23.509	7.42107	4.5604e-05	1.32196
0.08	0.29	23.5012	7.42059	4.30311e-05	1.32196
0.08	0.3	23.5001	7.42171	3.34359e-05	1.32195
0.08	0.31	23.4999	7.42096	3.22558e-05	1.32196
0.08	0.32	23.5236	7.42093	2.41549e-05	1.32195
0.08	0.33	23.4908	7.42065	2.20866e-05	1.32195
0.08	0.34	23.5036	7.42047	1.93598e-05	1.32195
0.08	0.35	23.4973	7.42205	1.66594e-05	1.32195
0.08	0.36	23.4881	7.42131	1.55286e-05	1.32195
0.08	0.37	23.5124	7.42094	1.46537e-05	1.32195
0.08	0.38	23.5143	7.42101	1.31659e-05	1.32195
0.08	0.39	23.4953	7.42026	1.04801e-05	1.32195
0.08	0.4	23.5081	7.42	1.02156e-05	1.32195
0.08	0.41	23.5054	7.42023	1.02633e-05	1.32195
0.08	0.42	23.5127	7.42174	9.07908e-06	1.32195
0.08	0.43	23.5061	7.42076	8.17225e-06	1.32195
0.08	0.44	23.4952	7.42111	6.48822e-06	1.32195
0.08	0.45	23.4989	7.42204	5.00442e-06	1.32195
0.08	0.46	23.5076	7.42154	4.3603e-06	1.32194
0.08	0.47	23.5072	7.42067	4.32874e-06	1.32194
0.08	0.48	23.5072	7.42067	4.32874e-06	1.32195
0.08	0.49	23.5001	7.4213	3.76552e-06	1.32195
0.08	0.5	23.5076	7.42028	3.45342e-06	1.32195
0.08	0.51	23.4977	7.42208	3.28187e-06	1.32195
0.08	0.52	23.494	7.42161	2.63867e-06	1.32194
0.08	0.53	23.5057	7.42164	2.41397e-06	1.32194
0.08	0.54	23.5106	7.4196	2.14894e-06	1.32194
0.08	0.55	23.5104	7.4212	2.06079e-06	1.32194
0.08	0.56	23.5006	7.42107	1.76102e-06	1.32194
0.08	0.57	23.4999	7.4203	1.68588e-06	1.32194
0.08	0.58	23.4999	7.42006	1.64433e-06	1.32194
0.08	0.59	23.4991	7.42127	1.66472e-06	1.32194
0.08	0.6	23.4994	7.42086	1.62464e-06	1.32195
0.08	0.61	23.5127	7.42022	1.52354e-06	1.32195
0.08	0.62	23.5078	7.42081	1.19907e-06	1.32194
0.08	0.63	23.5078	7.42081	1.19907e-06	1.32194
0.08	0.64	23.5013	7.42057	1.12354e-06	1.32194
0.08	0.65	23.5042	7.42119	1.06321e-06	1.32194
0.08	0.66	23.5028	7.42028	9.44393e-07	1.32194
0.08	0.67	23.5078	7.42035	8.71203e-07	1.32194
0.08	0.68	23.5006	7.42077	8.33119e-07	1.32194
0.08	0.69	23.5006	7.42077	8.33119e-07	1.32195
0.08	0.7	23.5128	7.42047	7.75116e-07	1.32195
0.08	0.71	23.5048	7.42065	7.64569e-07	1.32195
0.08	0.72	23.5092	7.42013	6.45881e-07	1.32195
0.08	0.73	23.5093	7.42066	6.53871e-07	1.32195
0.08	0.74	23.5093	7.42066	6.53871e-07	1.32195
0.08	0.75	23.5048	7.42106	5.4388e-07	1.32195
0.08	0.76	23.5066	7.42137	4.77102e-07	1.32195
0.08	0.77	23.5034	7.42079	4.62035e-07	1.32195
0.08	0.78	23.5004	7.42097	4.5398e-07	1.32195
0.08	0.79	23.5001	7.42122	4.05617e-07	1.32195
0.08	0.8	23.4972	7.42158	3.27444e-07	1.32194
0.08	0.81	23.5136	7.42114	2.80365e-07	1.32194
0.08	0.82	23.5137	7.42014	2.59074e-07	1.32194
0.08	0.83	23.5145	7.42044	2.16583e-07	1.32194
0.08	0.84	23.4967	7.42023	2.06911e-07	1.32194
0.08	0.85	23.5001	7.42099	1.71254e-07	1.32194
0.08	0.86	23.4966	7.42139	1.65282e-07	1.32194
0.08	0.87	23.5009	7.4209	1.4359e-07	1.32194
0.08	0.88	23.5117	7.42102	1.29126e-07	1.32194
0.08	0.89	23.504	7.42081	1.27804e-07	1.32194
0.08	0.9	23.5078	7.42096	1.24226e-07	1.32194
0.08	0.91	23.5078	7.42096	1.24226e-07	1.32194
0.08	0.92	23.5061	7.42105	1.04186e-07	1.32194
0.08	0.93	23.4976	7.42104	9.97803e-08	1.32194
0.08	0.94	23.5069	7.42108	8.73998e-08	1.32194
0.08	0.95	23.5049	7.42014	8.52172e-08	1.32194
0.08	0.96	23.4909	7.4205	7.91849e-08	1.32194
0.08	0.97	23.5045	7.42024	7.84342e-08	1.32194
0.08	0.98	23.5006	7.42098	7.66286e-08	1.32194
0.08	0.99	23.496	7.42098	7.35396e-08	1.32194
0.08	1	23.496	7.42098	7.35396e-08	1.32194
0.08	1.01	23.5139	7.42047	5.90633e-08	1.32194
0.08	1.02	23.5003	7.42044	5.23031e-08	1.32194
0.08	1.03	23.5011	7.42113	5.28716e-08	1.32194
0.08	1.04	23.4977	7.42176	4.65169e-08	1.32194
0.08	1.05	23.5026	7.42145	4.68194e-08	1.32194
0.08	1.06	23.5059	7.42135	4.12776e-08	1.32194
0.08	1.07	23.5026	7.42002	3.67971e-08	1.32194
0.08	1.08	23.5028	7.42088	3.28572e-08	1.32194
0.08	1.09	23.5032	7.42031	2.53265e-08	1.32194
0.08	1.1	23.5017	7.42166	2.41435e-08	1.32194
0.08	1.11	23.5046	7.42104	2.21738e-08	1.32194
0.08	1.12	23.5009	7.42064	2.16232e-08	1.32194
0.08	1.13	23.5082	7.42082	2.09429e-08	1.32194
0.08	1.14	23.5053	7.42141	1.80304e-08	1.32194
0.08	1.15	23.5023	7.42063	1.624e-08	1.32194
0.08	1.16	23.5023	7.42063	1.624e-08	1.32194
0.08	1.17	23.5118	7.4205	1.52424e-08	1.32194
0.08	1.18	23.5044	7.42093	1.44118e-08	1.32194
0.08	1.19	23.5047	7.42128	1.28019e-08	1.32194
0.08	1.2	23.495	7.42093	1.09192e-08	1.32194
0.08	1.21	23.5023	7.4207	1.06707e-08	1.32194
0.08	1.22	23.5	7.42144	1.03079e-08	1.32194
0.08	1.23	23.5067	7.42139	1.01171e-08	1.32194
0.08	1.24	23.5024	7.42075	9.60939e-09	1.32194
0.08	1.25	23.5044	7.42065	9.29232e-09	1.32194
0.08	1.26	23.4974	7.4218	8.88309e-09	1.32194
0.08	1.27	23.5089	7.42093	8.45266e-09	1.32194
0.08	1.28	23.5074	7.42065	8.22182e-09	1.32194
0.08	1.29	23.509	7.4197	7.44552e-09	1.32194
0.08	1.3	23.4941	7.42101	6.9834e-09	1.32194
0.08	1.31	23.5056	7.4214	6.9095e-09	1.32194
0.08	1.32	23.4993	7.42095	6.76849e-09	1.32194
0.08	1.33	23.4993	7.42095	6.76849e-09	1.32194
0.08	1.34	23.5086	7.42083	6.44396e-09	1.32194
0.08	1.35	23.4964	7.42119	6.3395e-09	1.32194
0.08	1.36	23.4909	7.42079	5.88961e-09	1.32194
0.08	1.37	23.5035	7.4212	5.56235e-09	1.32194
0.08	1.38	23.5006	7.42166	4.94524e-09	1.32194
0.08	1.39	23.5043	7.42032	4.41825e-09	1.32194
0.08	1.4	23.5043	7.42032	4.41825e-09	1.32194
0.08	1.41	23.5034	7.42121	4.16066e-09	1.32194
0.08	1.42	23.5034	7.42121	4.16066e-09	1.32194
0.08	1.43	23.5019	7.42078	4.1119e-09	1.32194
0.08	1.44	23.5015	7.42092	4.08981e-09	1.32195
0.08	1.45	23.5011	7.42131	3.30883e-09	1.32194
0.08	1.46	23.4983	7.42128	2.80047e-09	1.32194
0.08	1.47	23.5012	7.42104	2.50531e-09	1.32194
0.08	1.48	23.5053	7.42142	2.04735e-09	1.32194
0.08	1.49	23.4981	7.42169	1.95272e-09	1.32194
0.08	1.5	23.509	7.42135	1.93864e-09	1.32194
0.08	1.51	23.5016	7.4207	1.78465e-09	1.32194
0.08	1.52	23.4925	7.42136	1.66954e-09	1.32194
0.08	1.53	23.502	7.42061	1.60235e-09	1.32194
0.08	1.54	23.5078	7.42119	1.53936e-09	1.32194
0.08	1.55	23.5126	7.42117	1.22619e-09	1.32194
0.08	1.56	23.4908	7.42149	1.1925e-09	1.32194
0.08	1.57	23.5034	7.42019	1.10629e-09	1.32194
0.08	1.58	23.5044	7.42012	9.32606e-10	1.32194
0.08	1.59	23.5027	7.42093	8.39281e-10	1.32194
0.08	1.6	23.5116	7.42036	7.62185e-10	1.32194
0.08	1.61	23.5006	7.42104	7.35408e-10	1.32194
0.08	1.62	23.5006	7.42104	7.35408e-10	1.32194
0.08	1.63	23.5026	7.42125	7.28661e-10	1.32194
0.08	1.64	23.5042	7.42132	6.79256e-10	1.32194
0.08	1.65	23.5041	7.42174	6.60842e-10	1.32194
0.08	1.66	23.5069	7.42061	6.54737e-10	1.32194
0.08	1.67	23.5047	7.42076	5.72552e-10	1.32194
0.08	1.68	23.5047	7.42076	5.72552e-10	1.32194
0.08	1.69	23.5047	7.42076	5.72552e-10	1.32194
0.08	1.7	23.5008	7.42046	5.50049e-10	1.32194
0.08	1.71	23.5115	7.41983	4.66577e-10	1.32194
0.08	1.72	23.5124	7.42066	4.18323e-10	1.32194
0.08	1.73	23.5019	7.42076	3.82406e-10	1.32194
0.08	1.74	23.5018	7.42147	3.63402e-10	1.32194
0.08	1.75	23.5018	7.42147	3.63402e-10	1.32194
0.08	1.76	23.5006	7.42027	3.53268e-10	1.32194
0.08	1.77	23.4999	7.42073	3.38268e-10	1.32194
0.08	1.78	23.4995	7.42147	2.89282e-10	1.32194
0.08	1.79	23.5053	7.42106	2.62813e-10	1.32194
0.08	1.8	23.512	7.42138	2.38896e-10	1.32194
0.08	1.81	23.5103	7.422	1.92871e-10	1.32194
0.08	1.82	23.5103	7.4202	1.95418e-10	1.32194
0.08	1.83	23.503	7.42142	1.82352e-10	1.32194
0.08	1.84	23.5098	7.4204	1.78369e-10	1.32194
0.08	1.85	23.4975	7.42219	1.50066e-10	1.32194
0.08	1.86	23.5064	7.42063	1.56066e-10	1.32194
0.08	1.87	23.5064	7.42063	1.56066e-10	1.32194
0.08	1.88	23.503	7.42205	1.40465e-10	1.32194
0.08	1.89	23.4977	7.42018	1.30226e-10	1.32194
0.08	1.9	23.5033	7.42138	1.16229e-10	1.32194
0.08	1.91	23.5012	7.4205	9.78108e-11	1.32194
0.08	1.92	23.5058	7.42104	9.3473e-11	1.32194
0.08	1.93	23.5112	7.42036	8.00525e-11	1.32194
0.08	1.94	23.4937	7.42093	6.56264e-11	1.32194
0.08	1.95	23.5053	7.42003	5.95037e-11	1.32194
0.08	1.96	23.5091	7.42103	5.87802e-11	1.32194
0.08	1.97	23.5029	7.42094	5.64001e-11	1.32194
0.08	1.98	23.5029	7.42094	5.64001e-11	1.32194
0.08	1.99	23.5005	7.42124	5.59449e-11	1.32194
0.08	2	23.5049	7.42041	5.50839e-11	1.32194
0.08	2.01	23.4997	7.4208	4.94823e-11	1.32194
0.08	2.02	23.4996	7.42083	4.90598e-11	1.32194
0.08	2.03	23.5063	7.42055	4.34807e-11	1.32194
0.08	2.04	23.5021	7.42133	4.27338e-11	1.32194
0.08	2.05	23.4893	7.42117	3.5839e-11	1.32194
0.08	2.06	23.5043	7.42091	3.596e-11	1.32194
0.08	2.07	23.4985	7.42038	3.23869e-11	1.32194
0.08	2.08	23.505	7.42101	2.97733e-11	1.32194
0.09	0.1	23.5466	7.03541	0.00250235	1.25206
0.09	0.11	23.5826	7.03133	0.00219229	1.25207
0.09	0.12	23.5737	7.03137	0.0019677	1.25209
0.09	0.13	23.5921	7.03083	0.00146782	1.2521
0.09	0.14	23.5652	7.0304	0.001281	1.25211
0.09	0.15	23.5772	7.03152	0.000914386	1.2521
0.09	0.16	23.5877	7.02904	0.000772384	1.2521
0.09	0.17	23.576	7.0286	0.0006299	1.2521
0.09	0.18	23.5901	7.02969	0.000543849	1.2521
0.09	0.19	23.5744	7.03123	0.000512873	1.25211
0.09	0.2	23.5959	7.02939	0.000426233	1.25211
0.09	0.21	23.575	7.03044	0.000367932	1.25211
0.09	0.22	23.5804	7.02885	0.000258828	1.25209
0.09	0.23	23.5658	7.02954	0.00021223	1.25209
0.09	0.24	23.5712	7.02995	0.000201009	1.25209
0.09	0.25	23.5592	7.02934	0.000173258	1.25209
0.09	0.26	23.5723	7.02897	0.000158401	1.25209
0.09	0.27	23.5608	7.03045	0.000145877	1.25209
0.09	0.28	23.5759	7.02857	9.74862e-05	1.25207
0.09	0.29	23.578	7.02731	7.6761e-05	1.25207
0.09	0.3	23.5671	7.02982	6.30686e-05	1.25206
0.09	0.31	23.5719	7.02787	4.34171e-05	1.25206
0.09	0.32	23.5865	7.02887	3.22712e-05	1.25205
0.09	0.33	23.5687	7.02948	3.19919e-05	1.25205
0.09	0.34	23.579	7.02997	2.78853e-05	1.25205
0.09	0.35	23.5787	7.02902	2.51977e-05	1.25205
0.09	0.36	23.5669	7.02903	2.21469e-05	1.25205
0.09	0.37	23.5694	7.02963	1.6837e-05	1.25204
0.09	0.38	23.5694	7.02963	1.6837e-05	1.25205
0.09	0.39	23.5665	7.02978	1.59104e-05	1.25205
0.09	0.4	23.5712	7.02825	1.54947e-05	1.25205
0.09	0.41	23.5739	7.02931	1.37113e-05	1.25205
0.09	0.42	23.5779	7.02852	1.21295e-05	1.25205
0.09	0.43	23.5731	7.02979	1.00014e-05	1.25204
0.09	0.44	23.5789	7.02784	9.21954e-06	1.25205
0.09	0.45	23.5736	7.0302	7.96544e-06	1.25204
0.09	0.46	23.5695	7.02965	7.59515e-06	1.25204
0.09	0.47	23.5772	7.02946	7.2892e-06	1.25205
0.09	0.48	23.5744	7.02894	6.13358e-06	1.25204
0.09	0.49	23.5778	7.0295	5.73212e-06	1.25204
0.09	0.5	23.5779	7.02912	5.57538e-06	1.25204
0.09	0.51	23.5633	7.0291	5.41971e-06	1.25205
0.09	0.52	23.5847	7.0289	4.62628e-06	1.25204
0.09	0.53	23.571	7.02972	3.85261e-06	1.25204
0.09	0.54	23.5838	7.02903	3.56653e-06	1.25204
0.09	0.55	23.5732	7.02861	3.38792e-06	1.25204
0.09	0.56	23.5703	7.0283	2.96926e-06	1.25204
0.09	0.57	23.5612	7.0299	2.63474e-06	1.25204
0.09	0.58	23.5728	7.02881	2.51206e-06	1.25204
0.09	0.59	23.5771	7.02841	2.30574e-06	1.25204
0.09	0.6	23.5712	7.02861	2.20649e-06	1.25204
0.09	0.61	23.5768	7.02916	2.11026e-06	1.25204
0.09	0.62	23.5717	7.02979	1.70378e-06	1.25204
0.09	0.63	23.5647	7.02952	1.51419e-06	1.25204
0.09	0.64	23.5704	7.02893	1.32053e-06	1.25204
0.09	0.65	23.5763	7.02925	1.18194e-06	1.25204
0.09	0.66	23.5787	7.02868	1.17212e-06	1.25204
0.09	0.67	23.5838	7.02883	9.3387e-07	1.25204
0.09	0.68	23.5838	7.02883	9.3387e-07	1.25204
0.09	0.69	23.5725	7.02979	8.36554e-07	1.25204
0.09	0.7	23.5646	7.02931	7.2557e-07	1.25204
0.09	0.71	23.5775	7.0292	7.12181e-07	1.25204
0.09	0.72	23.5729	7.03008	6.295e-07	1.25204
0.09	0.73	23.5753	7.02916	6.05639e-07	1.25204
0.09	0.74	23.5727	7.02925	5.44182e-07	1.25204
0.09	0.75	23.5709	7.0293	5.25536e-07	1.25204
0.09	0.76	23.575	7.02965	4.47129e-07	1.25204
0.09	0.77	23.572	7.02862	4.23962e-07	1.25204
0.09	0.78	23.5698	7.02917	4.06632e-07	1.25204
0.09	0.79	23.5753	7.02944	3.96628e-07	1.25204
0.09	0.8	23.5782	7.02863	3.78929e-07	1.25204
0.09	0.81	23.5697	7.02896	3.49804e-07	1.25204
0.09	0.82	23.5765	7.02901	3.30905e-07	1.25204
0.09	0.83	23.5713	7.02824	3.03555e-07	1.25204
0.09	0.84	23.5574	7.02909	2.49116e-07	1.25204
0.09	0.85	23.5746	7.02936	2.48447e-07	1.25204
0.09	0.86	23.5666	7.02903	2.30665e-07	1.25204
0.09	0.87	23.5711	7.02949	2.07798e-07	1.25204
0.09	0.88	23.5752	7.02949	1.98598e-07	1.25204
0.09	0.89	23.576	7.02916	1.47231e-07	1.25203
0.09	0.9	23.5682	7.02914	1.37544e-07	1.25203
0.09	0.91	23.5727	7.02876	1.07586e-07	1.25203
0.09	0.92	23.5787	7.02907	1.01624e-07	1.25203
0.09	0.93	23.577	7.02889	9.75611e-08	1.25203
0.09	0.94	23.577	7.02889	9.75611e-08	1.25203
0.09	0.95	23.577	7.02889	9.75611e-08	1.25203
0.09	0.96	23.5815	7.02896	8.86065e-08	1.25203
0.09	0.97	23.5757	7.02879	7.27191e-08	1.25203
0.09	0.98	23.5724	7.02915	6.3789e-08	1.25203
0.09	0.99	23.5771	7.02889	6.30485e-08	1.25203
0.09	1	23.5771	7.02889	6.30485e-08	1.25203
0.09	1.01	23.5721	7.02874	5.54442e-08	1.25203
0.09	1.02	23.5796	7.02902	4.97578e-08	1.25203
0.09	1.03	23.5645	7.02939	4.16363e-08	1.25203
0.09	1.04	23.5715	7.02977	4.02315e-08	1.25203
0.09	1.05	23.5793	7.02956	3.85306e-08	1.25203
0.09	1.06	23.5768	7.02894	3.6961e-08	1.25203
0.09	1.07	23.5764	7.02869	2.91423e-08	1.25203
0.09	1.08	23.5773	7.02953	2.46154e-08	1.25203
0.09	1.09	23.5703	7.0297	1.9989e-08	1.25203
0.09	1.1	23.5762	7.02896	1.96772e-08	1.25203
0.09	1.11	23.5829	7.0289	1.74367e-08	1.25203
0.09	1.12	23.5742	7.02838	1.53656e-08	1.25203
0.09	1.13	23.5785	7.02856	1.44842e-08	1.25203
0.09	1.14	23.577	7.02891	1.4184e-08	1.25203
0.09	1.15	23.5697	7.02873	1.37846e-08	1.25203
0.09	1.16	23.5772	7.02879	1.32582e-08	1.25203
0.09	1.17	23.5772	7.02879	1.32582e-08	1.25203
0.09	1.18	23.5772	7.02879	1.32582e-08	1.25203
0.09	1.19	23.5772	7.02879	1.32582e-08	1.25203
0.09	1.2	23.5772	7.02879	1.32582e-08	1.25203
0.09	1.21	23.5772	7.02879	1.32582e-08	1.25203
0.09	1.22	23.5772	7.02879	1.32582e-08	1.25203
0.09	1.23	23.5728	7.02935	1.26145e-08	1.25203
0.09	1.24	23.5735	7.02883	1.08907e-08	1.25203
0.09	1.25	23.5735	7.02883	1.08907e-08	1.25203
0.09	1.26	23.5735	7.02883	1.08907e-08	1.25203
0.09	1.27	23.5808	7.02899	9.48735e-09	1.25203
0.09	1.28	23.5739	7.0292	8.664e-09	1.25203
0.09	1.29	23.5739	7.0292	8.664e-09	1.25203
0.09	1.3	23.5607	7.02946	7.34622e-09	1.25203
0.09	1.31	23.5842	7.02879	6.74533e-09	1.25203
0.09	1.32	23.5722	7.02921	6.58979e-09	1.25203
0.09	1.33	23.5766	7.02884	6.01227e-09	1.25203
0.09	1.34	23.579	7.02857	4.87588e-09	1.25203
0.09	1.35	23.5784	7.02878	4.76498e-09	1.25203
0.09	1.36	23.5718	7.02914	4.36922e-09	1.25203
0.09	1.37	23.5718	7.02914	4.36922e-09	1.25203
0.09	1.38	23.5777	7.02868	4.05749e-09	1.25203
0.09	1.39	23.58	7.02876	3.89411e-09	1.25203
0.09	1.4	23.5734	7.02882	3.51206e-09	1.25203
0.09	1.41	23.5716	7.02985	3.2378e-09	1.25203
0.09	1.42	23.5701	7.02983	3.098e-09	1.25203
0.09	1.43	23.5745	7.02939	2.95738e-09	1.25203
0.09	1.44	23.5711	7.02933	2.86871e-09	1.25203
0.09	1.45	23.5827	7.02902	2.41996e-09	1.25203
0.09	1.46	23.5747	7.02872	2.16581e-09	1.25203
0.09	1.47	23.5745	7.02926	1.96672e-09	1.25203
0.09	1.48	23.5807	7.02845	1.89214e-09	1.25203
0.09	1.49	23.5764	7.02838	1.70623e-09	1.25203
0.09	1.5	23.5619	7.02931	1.49751e-09	1.25203
0.09	1.51	23.5699	7.02888	1.51724e-09	1.25203
0.09	1.52	23.5708	7.02828	1.45445e-09	1.25203
0.09	1.53	23.5802	7.02853	1.30699e-09	1.25203
0.09	1.54	23.5764	7.02879	1.25083e-09	1.25203
0.09	1.55	23.5764	7.02879	1.25083e-09	1.25203
0.09	1.56	23.5736	7.02934	1.19773e-09	1.25203
0.09	1.57	23.5766	7.02836	1.16733e-09	1.25203
0.09	1.58	23.5838	7.02891	1.14459e-09	1.25203
0.09	1.59	23.575	7.02931	1.10887e-09	1.25203
0.09	1.6	23.5673	7.02901	9.46694e-10	1.25203
0.09	1.61	23.5692	7.02975	8.93786e-10	1.25203
0.09	1.62	23.572	7.02864	8.07777e-10	1.25203
0.09	1.63	23.5811	7.02888	7.64668e-10	1.25203
0.09	1.64	23.5717	7.02878	7.33095e-10	1.25203
0.09	1.65	23.5695	7.02853	6.73846e-10	1.25203
0.09	1.66	23.5676	7.02907	6.4897e-10	1.25203
0.09	1.67	23.5676	7.02907	6.4897e-10	1.25203
0.09	1.68	23.5689	7.02882	5.71952e-10	1.25203
0.09	1.69	23.5777	7.02892	5.69734e-10	1.25203
0.09	1.7	23.577	7.02931	5.59081e-10	1.25203
0.09	1.71	23.5779	7.02846	4.5803e-10	1.25203
0.09	1.72	23.5731	7.02856	3.71235e-10	1.25203
0.09	1.73	23.5713	7.02864	3.28093e-10	1.25203
0.09	1.74	23.5734	7.02907	3.10768e-10	1.25203
0.09	1.75	23.5737	7.0285	3.00102e-10	1.25203
0.09	1.76	23.5836	7.02805	2.6232e-10	1.25203
0.09	1.77	23.581	7.02848	2.38886e-10	1.25203
0.09	1.78	23.575	7.02843	2.37761e-10	1.25203
0.09	1.79	23.5733	7.02807	1.98041e-10	1.25203
0.09	1.8	23.5787	7.02923	1.75313e-10	1.25203
0.09	1.81	23.5721	7.02939	1.72299e-10	1.25203
0.09	1.82	23.574	7.02919	1.56585e-10	1.25203
0.09	1.83	23.5778	7.02914	1.43209e-10	1.25203
0.09	1.84	23.5727	7.02928	1.39674e-10	1.25203
0.09	1.85	23.5843	7.02864	1.32949e-10	1.25203
0.09	1.86	23.5721	7.02912	1.32428e-10	1.25203
0.09	1.87	23.5743	7.0296	1.27361e-10	1.25203
0.09	1.88	23.5758	7.02841	1.15207e-10	1.25203
0.09	1.89	23.5746	7.02867	1.1254e-10	1.25203
0.09	1.9	23.5746	7.02867	1.1254e-10	1.25203
0.09	1.91	23.5671	7.02902	1.04855e-10	1.25203
0.09	1.92	23.5677	7.02882	9.55288e-11	1.25203
0.09	1.93	23.5749	7.02905	9.66647e-11	1.25203
0.09	1.94	23.5749	7.02905	9.66647e-11	1.25203
0.09	1.95	23.5699	7.02934	9.2897e-11	1.25203
0.09	1.96	23.5797	7.02893	9.14604e-11	1.25203
0.09	1.97	23.5781	7.02945	8.63107e-11	1.25203
0.09	1.98	23.5742	7.02926	8.05829e-11	1.25203
0.09	1.99	23.5811	7.02914	7.67048e-11	1.25204
0.09	2	23.5752	7.02982	7.08651e-11	1.25204
0.09	2.01	23.5658	7.02938	6.46764e-11	1.25203
0.09	2.02	23.5699	7.02889	5.61122e-11	1.25203
0.09	2.03	23.5649	7.02889	5.40764e-11	1.25203
0.09	2.04	23.5755	7.02848	5.13709e-11	1.25203
0.09	2.05	23.5754	7.02931	5.06274e-11	1.25203
0.09	2.06	23.5704	7.02923	4.75126e-11	1.25203
0.09	2.07	23.575	7.0297	3.67405e-11	1.25203
0.09	2.08	23.5815	7.02849	3.55967e-11	1.25203
0.09	2.09	23.5812	7.02875	3.42407e-11	1.25203
[truncated: 24,199 more rows]
