# Supplementary material for: Comparing growth patterns of three species: Similarities and differences
Source: PLoS One. 2019 Oct 23;14(10):e0224168. doi: 10.1371/journal.pone.0224168 (PMC6808503; doi:10.1371/journal.pone.0224168)
Supplement: S5 File — (XLSX) [file pone.0224168.s005.xlsx]

## Sheet: dTenontosaurusData
1	23
2	45
2	61
7	336
8	389
8	560
8	646
10	628
11	306
12	843
22	964
26	1102
