# Supplementary material for: Comparing growth patterns of three species: Similarities and differences
Source: PLoS One. 2019 Oct 23;14(10):e0224168. doi: 10.1371/journal.pone.0224168 (PMC6808503; doi:10.1371/journal.pone.0224168)
Supplement: S6 File — (XLSX) [file pone.0224168.s006.xlsx]

## Sheet: TenontosaurusResults
0	0.01	19.9567	52.9163	0.150109	1.24341
0	0.01	19.9647	52.9064	0.148051	1.24341
0	0.02	19.9533	52.8846	0.135108	1.24343
0	0.03	19.9737	52.9067	0.136099	1.24344
0	0.04	19.9565	52.8956	0.123178	1.24345
0	0.05	19.9571	52.8975	0.114535	1.24347
0	0.06	19.9643	52.8901	0.113936	1.24348
0	0.07	19.9786	52.8995	0.11385	1.2435
0	0.08	19.9786	52.8995	0.11385	1.24352
0	0.09	19.9765	52.9395	0.111181	1.24353
0	0.1	19.9994	52.9132	0.102908	1.24354
0	0.11	19.9829	52.9106	0.0948772	1.24355
0	0.12	19.9829	52.9106	0.0948772	1.24356
0	0.13	19.9532	52.9345	0.0928007	1.24358
0	0.14	19.9736	52.928	0.0887925	1.24359
0	0.15	19.949	52.961	0.0837379	1.2436
0	0.16	19.9492	52.9578	0.0819259	1.24361
0	0.17	19.9342	52.947	0.079378	1.24362
0	0.18	19.9735	52.9742	0.0770056	1.24363
0	0.19	19.9735	52.9742	0.0770056	1.24365
0	0.2	19.9432	52.9487	0.0738235	1.24366
0	0.21	19.9479	52.9856	0.0704174	1.24366
0	0.22	19.9622	52.9458	0.0657055	1.24366
0	0.23	19.9694	52.9734	0.0600621	1.24365
0	0.24	19.9329	52.9455	0.0556069	1.24364
0	0.25	19.9574	52.9322	0.0515628	1.24364
0	0.26	19.9574	52.9322	0.0515628	1.24365
0	0.27	19.978	52.9493	0.0501816	1.24365
0	0.28	19.9797	52.9593	0.0484902	1.24365
0	0.29	19.9598	52.9711	0.048339	1.24366
0	0.3	19.965	52.9828	0.0446883	1.24365
0	0.31	19.9519	52.9482	0.0425522	1.24365
0	0.32	19.9562	52.9896	0.0421363	1.24365
0	0.33	19.9582	52.9956	0.0405068	1.24364
0	0.34	19.9582	52.9956	0.0405068	1.24365
0	0.35	19.9515	53.0079	0.039316	1.24364
0	0.36	19.9424	53.0176	0.0371041	1.24363
0	0.37	19.9467	53.0097	0.0336499	1.24361
0	0.38	19.9868	53.0106	0.0329939	1.2436
0	0.39	19.9868	53.0106	0.0329939	1.2436
0	0.4	19.968	53.0233	0.0319238	1.24358
0	0.41	19.968	53.0233	0.0319238	1.24357
0	0.42	19.968	53.0233	0.0319238	1.24357
0	0.43	19.9477	53.0777	0.0305258	1.24354
0	0.44	19.9571	53.0576	0.0296676	1.24352
0	0.45	19.9617	53.0907	0.0286194	1.24349
0	0.46	19.9469	53.0787	0.0281442	1.24347
0	0.47	19.9431	53.079	0.0252399	1.24343
0	0.48	19.9456	53.1137	0.0258572	1.24341
0	0.49	19.9497	53.1224	0.024696	1.24337
0	0.5	19.9561	53.1461	0.025037	1.24333
0	0.51	19.9561	53.1461	0.025037	1.24329
0	0.52	19.9399	53.2273	0.0262947	1.24324
0	0.53	19.9399	53.2273	0.0262947	1.24318
0	0.54	19.9405	53.2869	0.0273341	1.24311
0	0.55	19.9186	53.3123	0.0272115	1.24304
0	0.56	19.9594	53.3482	0.0290185	1.24294
0	0.57	19.9256	53.4303	0.0297538	1.24283
0	0.58	19.8967	53.5466	0.032051	1.2427
0	0.59	19.9108	53.681	0.0365866	1.24251
0	0.6	19.9022	53.7731	0.0370698	1.24235
0	0.61	19.8939	53.797	0.0370751	1.2422
0	0.62	19.9146	54.0052	0.0416411	1.24195
0	0.63	19.8812	54.1942	0.0441302	1.24171
0	0.64	19.875	54.4045	0.047698	1.24146
0	0.65	19.8723	54.5929	0.0493118	1.24122
0	0.66	19.8437	54.7312	0.050392	1.24098
0	0.67	19.8625	54.7834	0.0491148	1.24074
0	0.68	19.8414	54.8996	0.0484484	1.24048
0	0.69	19.8158	54.9641	0.0472645	1.24022
0	0.7	19.8121	55.0189	0.0458042	1.23995
0	0.71	19.8259	55.1668	0.0454245	1.23967
0	0.72	19.8299	55.2245	0.044293	1.23939
0	0.73	19.8344	55.3166	0.0425694	1.2391
0	0.74	19.8152	55.4563	0.0423494	1.23881
0	0.75	19.7933	55.3686	0.0398908	1.23849
0	0.76	19.79	55.3809	0.0370808	1.23816
0	0.77	19.7756	55.4381	0.0357032	1.23783
0	0.78	19.7998	55.4707	0.0339591	1.2375
0	0.79	19.7787	55.4901	0.0321495	1.23716
0	0.8	19.7811	55.5301	0.0313653	1.23682
0	0.81	19.7496	55.6298	0.0298864	1.23647
0	0.82	19.7435	55.6968	0.0293167	1.23613
0	0.83	19.793	55.6947	0.0272618	1.23575
0	0.84	19.763	55.7887	0.0266792	1.23539
0	0.85	19.7558	55.6778	0.0241012	1.23501
0	0.86	19.7483	55.7968	0.0236074	1.23463
0	0.87	19.7519	55.7959	0.022272	1.23425
0	0.88	19.7429	55.7958	0.0210592	1.23386
0	0.89	19.7518	55.8195	0.0199036	1.23347
0	0.9	19.7666	55.8961	0.0191649	1.23308
0	0.91	19.7271	55.9686	0.0185174	1.23269
0	0.92	19.7269	55.9166	0.0172945	1.23228
0	0.93	19.7175	56.01	0.0164026	1.23188
0	0.94	19.7381	55.9643	0.0153776	1.23146
0	0.95	19.7124	56.026	0.0147489	1.23105
0	0.96	19.7159	55.974	0.0137917	1.23064
0	0.97	19.7214	55.9996	0.0130539	1.23022
0	0.98	19.7129	55.996	0.0122205	1.2298
0	0.99	19.7135	56.0424	0.0117028	1.22938
0	1	19.7181	56.0358	0.0110615	1.22896
0	1.01	19.7161	56.1227	0.0106124	1.22853
0	1.02	19.7061	56.1344	0.00999049	1.2281
0	1.03	19.7033	56.1431	0.00941768	1.22767
0	1.04	19.6861	56.1587	0.0088836	1.22724
0	1.05	19.6781	56.1526	0.00836635	1.22681
0	1.06	19.6815	56.1355	0.00791351	1.22637
0	1.07	19.685	56.1904	0.00750303	1.22594
0	1.08	19.6984	56.2046	0.00710931	1.2255
0	1.09	19.6915	56.2517	0.00675563	1.22507
0	1.1	19.683	56.2018	0.00627873	1.22463
0	1.11	19.664	56.2101	0.00591327	1.22419
0	1.12	19.68	56.2393	0.00560216	1.22375
0	1.13	19.6562	56.2906	0.00539402	1.22332
0	1.14	19.6856	56.3315	0.00507457	1.22288
0	1.15	19.6705	56.2459	0.00466152	1.22244
0	1.16	19.6637	56.2804	0.0044514	1.222
0	1.17	19.6629	56.2614	0.00416296	1.22156
0	1.18	19.6642	56.2424	0.00391206	1.22112
0	1.19	19.6793	56.3004	0.00369936	1.22068
0	1.2	19.6658	56.2637	0.0034766	1.22024
0	1.21	19.6799	56.2791	0.00328688	1.21981
0	1.22	19.6712	56.2991	0.00310549	1.21937
0	1.23	19.6444	56.3129	0.00295533	1.21894
0	1.24	19.6336	56.3578	0.00276843	1.2185
0	1.25	19.6369	56.3206	0.00259293	1.21806
0	1.26	19.6081	56.3372	0.00244456	1.21764
0	1.27	19.6362	56.3337	0.00227374	1.2172
0	1.28	19.6307	56.3553	0.00217322	1.21677
0	1.29	19.625	56.3496	0.00204536	1.21634
0	1.3	19.6544	56.3317	0.00190638	1.21591
0	1.31	19.6145	56.3485	0.00178853	1.21548
0	1.32	19.6503	56.3312	0.00168549	1.21506
0	1.33	19.6182	56.3397	0.00158305	1.21463
0	1.34	19.6568	56.3439	0.00149331	1.21421
0	1.35	19.6257	56.3527	0.00140467	1.21379
0	1.36	19.6253	56.3674	0.00132057	1.21337
0	1.37	19.6189	56.3405	0.00124037	1.21295
0	1.38	19.6228	56.4249	0.00117846	1.21254
0	1.39	19.6178	56.3766	0.00109248	1.21212
0	1.4	19.6235	56.3696	0.00103171	1.21171
0	1.41	19.6279	56.4016	0.000978575	1.2113
0	1.42	19.5971	56.4258	0.000932439	1.21091
0	1.43	19.6107	56.3468	0.000848933	1.21048
0	1.44	19.6128	56.3659	0.000807287	1.21008
0	1.45	19.627	56.3448	0.000755388	1.20967
0	1.46	19.607	56.3446	0.00071149	1.20927
0	1.47	19.6177	56.3298	0.000663029	1.20887
0	1.48	19.6138	56.3709	0.000626991	1.20848
0	1.49	19.6048	56.3477	0.000588233	1.20808
0	1.5	19.5945	56.3561	0.000550711	1.20769
0	1.51	19.6079	56.3547	0.00051813	1.2073
0	1.52	19.6206	56.3711	0.000486934	1.20692
0	1.53	19.6048	56.344	0.000454761	1.20653
0	1.54	19.5907	56.3125	0.000425934	1.20615
0	1.55	19.611	56.3193	0.00040121	1.20577
0	1.56	19.6123	56.3022	0.000375281	1.20539
0	1.57	19.6249	56.3486	0.000355889	1.20502
0	1.58	19.6055	56.356	0.000333744	1.20464
0	1.59	19.608	56.3165	0.000312664	1.20427
0	1.6	19.6274	56.3407	0.000293779	1.2039
0	1.61	19.6178	56.3485	0.000275801	1.20354
0	1.62	19.5701	56.3407	0.000258426	1.20318
0	1.63	19.5982	56.3474	0.000242134	1.20281
0	1.64	19.594	56.3277	0.000225616	1.20246
0	1.65	19.5983	56.3234	0.000212744	1.2021
0	1.66	19.5989	56.2814	0.000198423	1.20175
0	1.67	19.6007	56.3256	0.000187091	1.2014
0	1.68	19.5784	56.2957	0.000176001	1.20105
0	1.69	19.6057	56.2922	0.000165173	1.20071
0	1.7	19.5932	56.2935	0.000153634	1.20036
0	1.71	19.6127	56.3068	0.000144291	1.20002
0	1.72	19.6116	56.2938	0.000135734	1.19968
0	1.73	19.6036	56.323	0.000127674	1.19935
0	1.74	19.5707	56.2962	0.000119939	1.19902
0	1.75	19.5796	56.3089	0.000112207	1.19869
0	1.76	19.5867	56.2674	0.000104205	1.19836
0	1.77	19.6123	56.2773	9.87791e-05	1.19804
0	1.78	19.596	56.2809	9.23122e-05	1.19771
0	1.79	19.5819	56.3174	8.66389e-05	1.1974
0	1.8	19.6231	56.2633	8.12081e-05	1.19708
0	1.81	19.6116	56.2513	7.56535e-05	1.19676
0	1.82	19.5832	56.2412	7.08275e-05	1.19645
0	1.83	19.6096	56.2887	6.66374e-05	1.19615
0	1.84	19.5907	56.2709	6.26249e-05	1.19584
0	1.85	19.5585	56.2957	5.8822e-05	1.19554
0	1.86	19.5941	56.2232	5.47869e-05	1.19523
0	1.87	19.605	56.2262	5.14897e-05	1.19493
0	1.88	19.5823	56.2186	4.80632e-05	1.19464
0	1.89	19.6176	56.219	4.50793e-05	1.19435
0	1.9	19.5881	56.2154	4.19596e-05	1.19405
0	1.91	19.5645	56.2265	3.94929e-05	1.19377
0	1.92	19.581	56.2268	3.73522e-05	1.19348
0	1.93	19.558	56.2259	3.48301e-05	1.1932
0	1.94	19.5919	56.228	3.26704e-05	1.19291
0	1.95	19.6103	56.1847	3.04059e-05	1.19264
0	1.96	19.5705	56.2154	2.87318e-05	1.19236
0	1.97	19.5825	56.1822	2.66409e-05	1.19209
0	1.98	19.6014	56.2042	2.50175e-05	1.19182
0	1.99	19.5616	56.1975	2.35231e-05	1.19155
0	2	19.608	56.1829	2.19874e-05	1.19129
0	2.01	19.5942	56.1848	2.06094e-05	1.19102
0	2.02	19.5869	56.1907	1.92927e-05	1.19076
0	2.03	19.5946	56.1943	1.80928e-05	1.1905
0	2.04	19.5746	56.1795	1.69521e-05	1.19025
0	2.05	19.6012	56.1926	1.59465e-05	1.19
0	2.06	19.6016	56.149	1.48593e-05	1.18974
0	2.07	19.5888	56.1416	1.39252e-05	1.18949
0	2.08	19.5996	56.1453	1.3071e-05	1.18925
0	2.09	19.5882	56.1772	1.22942e-05	1.18901
0	2.1	19.6082	56.1345	1.13788e-05	1.18876
0	2.11	19.6078	56.124	1.06763e-05	1.18852
0	2.12	19.5982	56.1161	9.94412e-06	1.18829
0	2.13	19.5871	56.1463	9.33495e-06	1.18805
0	2.14	19.6	56.115	8.76651e-06	1.18782
0	2.15	19.5894	56.1089	8.19709e-06	1.18759
0	2.16	19.5653	56.1172	7.65949e-06	1.18736
0	2.17	19.5778	56.1176	7.20065e-06	1.18713
0	2.18	19.6045	56.1193	6.69133e-06	1.18692
0	2.19	19.5973	56.0935	6.30018e-06	1.18669
0	2.2	19.5526	56.1235	5.93646e-06	1.18648
0	2.21	19.5888	56.0945	5.4983e-06	1.18626
0	2.22	19.5623	56.1023	5.15089e-06	1.18604
0	2.23	19.5887	56.0822	4.82103e-06	1.18583
0	2.24	19.5605	56.0502	4.51517e-06	1.18562
0	2.25	19.5999	56.0764	4.2373e-06	1.18541
0	2.26	19.5728	56.0818	3.96261e-06	1.18521
0	2.27	19.5542	56.0801	3.72344e-06	1.185
0	2.28	19.6021	56.0782	3.47588e-06	1.1848
0	2.29	19.5628	56.0543	3.24387e-06	1.1846
0	2.3	19.6005	56.0613	3.0589e-06	1.18441
0	2.31	19.5929	56.0365	2.82772e-06	1.18421
0	2.32	19.6062	56.0597	2.67605e-06	1.18402
0	2.33	19.583	56.031	2.47945e-06	1.18382
0	2.34	19.5766	56.009	2.31738e-06	1.18364
0	2.35	19.5877	56.039	2.19124e-06	1.18345
0	2.36	19.5996	55.989	2.02231e-06	1.18327
0	2.37	19.5799	56.0253	1.91462e-06	1.18308
0	2.38	19.6016	56.0146	1.78967e-06	1.1829
0	2.39	19.5731	55.9954	1.66081e-06	1.18272
0	2.4	19.5872	56.0149	1.56337e-06	1.18254
0	2.41	19.5575	56.007	1.4656e-06	1.18237
0	2.42	19.573	56.0039	1.36763e-06	1.18219
0	2.43	19.5817	55.998	1.28354e-06	1.18202
0	2.44	19.6012	55.98	1.19128e-06	1.18185
0	2.45	19.5823	55.9678	1.11896e-06	1.18168
0	2.46	19.5875	55.9749	1.05005e-06	1.18151
0	2.47	19.5939	55.9647	9.76784e-07	1.18135
0	2.48	19.5896	55.9666	9.15281e-07	1.18119
0	2.49	19.5774	55.9802	8.58708e-07	1.18103
0	2.5	19.5643	55.9354	8.01028e-07	1.18087
0	2.51	19.5872	55.9638	7.52163e-07	1.18071
0	2.52	19.596	55.9282	6.99706e-07	1.18055
0	2.53	19.583	55.9551	6.57399e-07	1.1804
0	2.54	19.5915	55.9088	6.1185e-07	1.18025
0	2.55	19.5799	55.9451	5.75249e-07	1.1801
0	2.56	19.5736	55.9418	5.38124e-07	1.17995
0	2.57	19.578	55.927	5.04326e-07	1.1798
0	2.58	19.565	55.9278	4.69341e-07	1.17966
0	2.59	19.6005	55.9447	4.39048e-07	1.17951
0	2.6	19.5813	55.9143	4.10208e-07	1.17937
0	2.61	19.5881	55.9099	3.85218e-07	1.17923
0	2.62	19.6027	55.9002	3.59884e-07	1.17909
0	2.63	19.5805	55.9251	3.38321e-07	1.17895
0	2.64	19.5796	55.899	3.13487e-07	1.17881
0	2.65	19.619	55.8903	2.94068e-07	1.17868
0	2.66	19.5982	55.8748	2.73934e-07	1.17855
0	2.67	19.5845	55.876	2.58567e-07	1.17842
0	2.68	19.5836	55.8604	2.40429e-07	1.17829
0	2.69	19.5912	55.8792	2.23581e-07	1.17816
0	2.7	19.5562	55.8573	2.09954e-07	1.17803
0	2.71	19.589	55.8816	1.96906e-07	1.1779
0	2.72	19.5758	55.8482	1.8253e-07	1.17778
0	2.73	19.607	55.8702	1.72857e-07	1.17766
0	2.74	19.5797	55.8638	1.60822e-07	1.17754
0	2.75	19.5768	55.871	1.50926e-07	1.17742
0	2.76	19.5841	55.8359	1.39896e-07	1.1773
0	2.77	19.5999	55.853	1.31422e-07	1.17718
0	2.78	19.5708	55.8592	1.23196e-07	1.17707
0	2.79	19.5927	55.8427	1.15411e-07	1.17695
0	2.8	19.5895	55.8461	1.07533e-07	1.17684
0	2.81	19.5814	55.8451	1.00685e-07	1.17673
0	2.82	19.5952	55.7897	9.32616e-08	1.17662
0	2.83	19.6076	55.8444	8.7909e-08	1.17651
0	2.84	19.579	55.7998	8.19183e-08	1.1764
0	2.85	19.5767	55.8037	7.65579e-08	1.17629
0	2.86	19.5715	55.8203	7.18066e-08	1.17619
0	2.87	19.6075	55.8113	6.68763e-08	1.17608
0	2.88	19.575	55.8041	6.27021e-08	1.17598
0	2.89	19.5758	55.8057	5.85088e-08	1.17588
0	2.9	19.6014	55.8108	5.47666e-08	1.17578
0	2.91	19.5878	55.808	5.11455e-08	1.17568
0	2.92	19.5859	55.759	4.76538e-08	1.17558
0	2.93	19.5681	55.7748	4.45829e-08	1.17548
0	2.94	19.5952	55.7868	4.18352e-08	1.17539
0	2.95	19.6038	55.7581	3.8994e-08	1.17529
0	2.96	19.5746	55.7812	3.65271e-08	1.1752
0	2.97	19.604	55.7677	3.42415e-08	1.17511
0	2.98	19.5843	55.7518	3.19057e-08	1.17502
0	2.99	19.5781	55.782	2.98932e-08	1.17493
0	3	19.5867	55.7602	2.79572e-08	1.17484
0.01	0.02	19.9991	50.0712	0.0233473	1.23828
0.01	0.02	20.0144	50.0631	0.0233383	1.23828
0.01	0.03	20.0144	50.0631	0.0233383	1.23829
0.01	0.04	20.007	50.0776	0.022771	1.23829
0.01	0.05	20.007	50.0776	0.022771	1.23829
0.01	0.06	20.007	50.0776	0.022771	1.23829
0.01	0.07	20.007	50.0776	0.022771	1.2383
0.01	0.08	20.007	50.0776	0.022771	1.2383
0.01	0.09	20.007	50.0776	0.022771	1.2383
0.01	0.1	20.007	50.0776	0.022771	1.2383
0.01	0.11	20.0071	50.0745	0.0219667	1.23831
0.01	0.12	20.0116	50.0873	0.0216071	1.23831
0.01	0.13	20.0116	50.0873	0.0216071	1.23831
0.01	0.14	20.0074	50.0825	0.0207253	1.23831
0.01	0.15	20.0071	50.0908	0.0197777	1.23832
0.01	0.16	20.0071	50.0908	0.0197777	1.23832
0.01	0.17	20.0071	50.0908	0.0197777	1.23832
0.01	0.18	20.013	50.0902	0.0181086	1.23832
0.01	0.19	19.9968	50.0849	0.0173734	1.23832
0.01	0.2	19.9968	50.0849	0.0173734	1.23832
0.01	0.21	20.0229	50.0867	0.0168917	1.23833
0.01	0.22	20.0229	50.0867	0.0168917	1.23833
0.01	0.23	20.0198	50.1039	0.0161061	1.23833
0.01	0.24	20.0198	50.1039	0.0161061	1.23833
0.01	0.25	20.0198	50.1039	0.0161061	1.23833
0.01	0.26	20.0027	50.1163	0.0160574	1.23833
0.01	0.27	20.0027	50.1163	0.0160574	1.23833
0.01	0.28	20	50.1374	0.0150904	1.23833
0.01	0.29	20.0061	50.0968	0.014539	1.23833
0.01	0.3	20.0218	50.1052	0.0147206	1.23833
0.01	0.31	19.9941	50.1294	0.0140952	1.23833
0.01	0.32	20.0049	50.1245	0.0140112	1.23832
0.01	0.33	20.0049	50.1245	0.0140112	1.23832
0.01	0.34	20.0191	50.116	0.0126306	1.23831
0.01	0.35	20.0209	50.1277	0.0123989	1.23831
0.01	0.36	19.996	50.1368	0.0121047	1.23831
0.01	0.37	20.0121	50.1343	0.0114579	1.2383
0.01	0.38	20.0123	50.1341	0.0109266	1.23829
0.01	0.39	20.0123	50.1341	0.0109266	1.23829
0.01	0.4	20.0136	50.1407	0.0111101	1.23828
0.01	0.41	20.0073	50.1452	0.0114814	1.23827
0.01	0.42	20.0073	50.1452	0.0114814	1.23826
0.01	0.43	20.0091	50.1611	0.0119816	1.23825
0.01	0.44	20.0091	50.1611	0.0119816	1.23823
0.01	0.45	20.0173	50.2015	0.0123264	1.23822
0.01	0.46	20.0102	50.1868	0.0125868	1.23819
0.01	0.47	19.9935	50.1941	0.0127678	1.23817
0.01	0.48	19.9816	50.216	0.0132998	1.23814
0.01	0.49	19.9861	50.2252	0.0133471	1.23811
0.01	0.5	20.0226	50.2656	0.0140877	1.23807
0.01	0.51	19.9961	50.2683	0.0141429	1.23803
0.01	0.52	20.0235	50.2801	0.0144249	1.23798
0.01	0.53	19.967	50.2972	0.014445	1.23793
0.01	0.54	20.0164	50.3156	0.0144638	1.23787
0.01	0.55	20.0178	50.3529	0.0147828	1.2378
0.01	0.56	20.0039	50.3563	0.0158953	1.23769
0.01	0.57	19.9963	50.434	0.0160412	1.23761
0.01	0.58	19.9737	50.4429	0.0168135	1.23748
0.01	0.59	19.9778	50.5246	0.0177468	1.23733
0.01	0.6	19.9643	50.5565	0.0191315	1.23714
0.01	0.61	19.9871	50.6165	0.0200172	1.23694
0.01	0.62	19.9341	50.7044	0.0225636	1.23663
0.01	0.63	19.9169	50.9172	0.0268657	1.23615
0.01	0.64	19.9121	51.0635	0.0313026	1.23562
0.01	0.65	19.8634	51.3656	0.0380137	1.23491
0.01	0.66	19.8522	51.766	0.046034	1.2341
0.01	0.67	19.8212	52.238	0.0538864	1.23339
0.01	0.68	19.841	52.7058	0.0627127	1.23276
0.01	0.69	19.8271	53.0047	0.0665072	1.23237
0.01	0.7	19.7966	53.0867	0.0637824	1.23201
0.01	0.71	19.8348	53.1106	0.0616572	1.23165
0.01	0.72	19.7971	53.1483	0.0582205	1.23126
0.01	0.73	19.7786	53.1264	0.0546032	1.23088
0.01	0.74	19.8063	53.195	0.0525795	1.23049
0.01	0.75	19.7808	53.2976	0.0511017	1.23009
0.01	0.76	19.8193	53.3069	0.048956	1.2297
0.01	0.77	19.759	53.3769	0.0467205	1.22929
0.01	0.78	19.7538	53.4235	0.0442313	1.22887
0.01	0.79	19.7536	53.3276	0.0410447	1.22844
0.01	0.8	19.768	53.3784	0.0390783	1.22801
0.01	0.81	19.7657	53.3346	0.0363612	1.22758
0.01	0.82	19.7529	53.4126	0.0350816	1.22715
0.01	0.83	19.7452	53.4798	0.0333711	1.22671
0.01	0.84	19.7356	53.5261	0.0318083	1.22626
0.01	0.85	19.7683	53.4859	0.0299307	1.22581
0.01	0.86	19.7518	53.5646	0.0288507	1.22536
0.01	0.87	19.7552	53.5415	0.026948	1.2249
0.01	0.88	19.7636	53.5524	0.0254473	1.22444
0.01	0.89	19.7247	53.6106	0.024458	1.22398
0.01	0.9	19.7532	53.5937	0.0228625	1.22352
0.01	0.91	19.7085	53.5694	0.0214625	1.22305
0.01	0.92	19.7267	53.6672	0.0206225	1.22257
0.01	0.93	19.725	53.5974	0.0192478	1.2221
0.01	0.94	19.7112	53.6197	0.018128	1.22163
0.01	0.95	19.7252	53.7432	0.0175149	1.22115
0.01	0.96	19.7355	53.665	0.0163458	1.22067
0.01	0.97	19.7083	53.7277	0.015561	1.22018
0.01	0.98	19.7215	53.822	0.0149428	1.21971
0.01	0.99	19.6793	53.742	0.0138619	1.21922
0.01	1	19.6885	53.7205	0.0130559	1.21873
0.01	1.01	19.6823	53.7164	0.0123046	1.21825
0.01	1.02	19.6787	53.7387	0.011525	1.21775
0.01	1.03	19.6764	53.7929	0.0110164	1.21726
0.01	1.04	19.6711	53.7197	0.0101902	1.21678
0.01	1.05	19.6913	53.7917	0.00977489	1.21628
0.01	1.06	19.6747	53.7585	0.00910975	1.21579
0.01	1.07	19.7117	53.802	0.00863118	1.2153
0.01	1.08	19.654	53.7613	0.00808323	1.21481
0.01	1.09	19.6969	53.8013	0.00766377	1.21432
0.01	1.1	19.6754	53.84	0.00724146	1.21383
0.01	1.11	19.6819	53.8365	0.00685154	1.21333
0.01	1.12	19.6502	53.8154	0.00641	1.21284
0.01	1.13	19.6635	53.8283	0.00603539	1.21235
0.01	1.14	19.6471	53.849	0.00570776	1.21186
0.01	1.15	19.651	53.8481	0.00536994	1.21137
0.01	1.16	19.6835	53.8386	0.00506405	1.21089
0.01	1.17	19.6675	53.8242	0.00473942	1.2104
0.01	1.18	19.6683	53.8469	0.00445891	1.20991
0.01	1.19	19.6487	53.8708	0.00419686	1.20943
0.01	1.2	19.637	53.8618	0.00398351	1.20894
0.01	1.21	19.6337	53.872	0.00372568	1.20846
0.01	1.22	19.6297	53.8533	0.00351697	1.20798
0.01	1.23	19.6591	53.8675	0.00329793	1.2075
0.01	1.24	19.6359	53.8895	0.00310464	1.20702
0.01	1.25	19.6099	53.862	0.0029369	1.20655
0.01	1.26	19.6371	53.8731	0.00273352	1.20607
0.01	1.27	19.6508	53.8478	0.00256746	1.20559
0.01	1.28	19.6179	53.8717	0.00243078	1.20512
0.01	1.29	19.6043	53.8792	0.00226957	1.20465
0.01	1.3	19.618	53.8072	0.00212447	1.20418
0.01	1.31	19.6204	53.8856	0.00202084	1.20371
0.01	1.32	19.6219	53.8781	0.00188247	1.20325
0.01	1.33	19.6507	53.8129	0.00177014	1.20279
0.01	1.34	19.63	53.838	0.00166538	1.20232
0.01	1.35	19.6193	53.8239	0.00156208	1.20187
0.01	1.36	19.6357	53.8582	0.00147383	1.20141
0.01	1.37	19.6364	53.8733	0.00139256	1.20096
0.01	1.38	19.6002	53.866	0.00130774	1.20051
0.01	1.39	19.5984	53.8551	0.00122248	1.20006
0.01	1.4	19.6357	53.8449	0.00114542	1.19961
0.01	1.41	19.6128	53.8287	0.00106997	1.19916
0.01	1.42	19.5967	53.8597	0.00101307	1.19872
0.01	1.43	19.5879	53.8587	0.000949493	1.19828
0.01	1.44	19.5894	53.8556	0.000887625	1.19785
0.01	1.45	19.6105	53.8066	0.000832074	1.19741
0.01	1.46	19.6242	53.844	0.00078146	1.19698
0.01	1.47	19.5919	53.8197	0.000737942	1.19655
0.01	1.48	19.6091	53.8459	0.0006917	1.19613
0.01	1.49	19.6092	53.7872	0.000646434	1.1957
0.01	1.5	19.5757	53.8409	0.00060886	1.19528
0.01	1.51	19.6014	53.7963	0.000570234	1.19486
0.01	1.52	19.5857	53.8109	0.000535654	1.19445
0.01	1.53	19.6037	53.8284	0.000503438	1.19404
0.01	1.54	19.6065	53.8265	0.0004735	1.19363
0.01	1.55	19.6015	53.7838	0.000442447	1.19322
0.01	1.56	19.6009	53.8153	0.000417583	1.19281
0.01	1.57	19.6151	53.8042	0.000390971	1.19241
0.01	1.58	19.6017	53.7611	0.000365037	1.19202
0.01	1.59	19.6207	53.7792	0.00034229	1.19162
0.01	1.6	19.5921	53.7299	0.000319194	1.19123
0.01	1.61	19.5959	53.7992	0.000301755	1.19084
0.01	1.62	19.5877	53.8055	0.000285512	1.19045
0.01	1.63	19.6121	53.7691	0.000264706	1.19007
0.01	1.64	19.5799	53.7616	0.000247272	1.18969
0.01	1.65	19.5772	53.7545	0.000231833	1.18931
0.01	1.66	19.6029	53.7657	0.000218269	1.18893
0.01	1.67	19.5967	53.7134	0.000204523	1.18856
0.01	1.68	19.5741	53.7719	0.000192654	1.18819
0.01	1.69	19.5849	53.7485	0.000180193	1.18782
0.01	1.7	19.5799	53.7374	0.000168893	1.18746
0.01	1.71	19.5976	53.7609	0.000158603	1.1871
0.01	1.72	19.6149	53.7158	0.000147742	1.18674
0.01	1.73	19.5702	53.7283	0.000138913	1.18639
0.01	1.74	19.6027	53.7004	0.000129434	1.18604
0.01	1.75	19.5855	53.689	0.000121469	1.18569
0.01	1.76	19.5984	53.6996	0.000114123	1.18534
0.01	1.77	19.5887	53.676	0.000106832	1.185
0.01	1.78	19.5671	53.7362	0.000101094	1.18467
0.01	1.79	19.576	53.6925	9.41048e-05	1.18432
0.01	1.8	19.6053	53.6411	8.7383e-05	1.18399
0.01	1.81	19.5772	53.6839	8.29776e-05	1.18366
0.01	1.82	19.6054	53.6838	7.77284e-05	1.18333
0.01	1.83	19.5858	53.6793	7.2739e-05	1.18301
0.01	1.84	19.5689	53.6472	6.78206e-05	1.18268
0.01	1.85	19.6075	53.6494	6.34477e-05	1.18237
0.01	1.86	19.5855	53.641	5.94708e-05	1.18205
0.01	1.87	19.5767	53.631	5.56968e-05	1.18173
0.01	1.88	19.6126	53.6478	5.2249e-05	1.18143
0.01	1.89	19.5674	53.644	4.88038e-05	1.18112
0.01	1.9	19.5919	53.613	4.58308e-05	1.18081
0.01	1.91	19.5956	53.5947	4.29385e-05	1.18051
0.01	1.92	19.5838	53.6133	4.0383e-05	1.18021
0.01	1.93	19.5901	53.615	3.77172e-05	1.17991
0.01	1.94	19.6078	53.5729	3.51114e-05	1.17962
0.01	1.95	19.6072	53.5896	3.29846e-05	1.17933
0.01	1.96	19.5726	53.5832	3.10185e-05	1.17904
0.01	1.97	19.6037	53.5731	2.8914e-05	1.17875
0.01	1.98	19.5749	53.5743	2.71523e-05	1.17847
0.01	1.99	19.5888	53.5607	2.54629e-05	1.17819
0.01	2	19.6051	53.5752	2.36596e-05	1.17792
0.01	2.01	19.5935	53.6056	2.23021e-05	1.17764
0.01	2.02	19.6034	53.5251	2.0787e-05	1.17737
0.01	2.03	19.6058	53.5448	1.9461e-05	1.1771
0.01	2.04	19.5715	53.5643	1.82477e-05	1.17683
0.01	2.05	19.5989	53.5466	1.7085e-05	1.17657
0.01	2.06	19.5872	53.5558	1.60516e-05	1.1763
0.01	2.07	19.5559	53.5082	1.49119e-05	1.17605
0.01	2.08	19.6057	53.5326	1.40942e-05	1.17579
0.01	2.09	19.574	53.4962	1.30894e-05	1.17554
0.01	2.1	19.5896	53.4933	1.2276e-05	1.17528
0.01	2.11	19.5773	53.4827	1.14762e-05	1.17504
0.01	2.12	19.5787	53.487	1.0748e-05	1.17479
0.01	2.13	19.5878	53.4996	1.00442e-05	1.17455
0.01	2.14	19.6004	53.4972	9.44306e-06	1.1743
0.01	2.15	19.5998	53.4741	8.78615e-06	1.17407
0.01	2.16	19.5653	53.4488	8.19056e-06	1.17383
0.01	2.17	19.5542	53.4833	7.74842e-06	1.1736
0.01	2.18	19.5799	53.4357	7.18734e-06	1.17337
0.01	2.19	19.5959	53.4686	6.75837e-06	1.17314
0.01	2.2	19.5857	53.4288	6.32294e-06	1.17291
0.01	2.21	19.5827	53.4084	5.89568e-06	1.17269
0.01	2.22	19.5783	53.4356	5.54768e-06	1.17246
0.01	2.23	19.5601	53.4508	5.18056e-06	1.17224
0.01	2.24	19.5999	53.4019	4.8369e-06	1.17203
0.01	2.25	19.6006	53.4053	4.53541e-06	1.17181
0.01	2.26	19.5674	53.4458	4.27011e-06	1.1716
0.01	2.27	19.561	53.4217	3.96685e-06	1.17139
0.01	2.28	19.5746	53.4253	3.71361e-06	1.17118
0.01	2.29	19.5926	53.4052	3.47127e-06	1.17097
0.01	2.3	19.5851	53.4023	3.27306e-06	1.17077
0.01	2.31	19.5821	53.3501	3.03491e-06	1.17057
0.01	2.32	19.5934	53.3894	2.86322e-06	1.17037
0.01	2.33	19.5775	53.3907	2.66057e-06	1.17017
0.01	2.34	19.5574	53.3893	2.48978e-06	1.16998
0.01	2.35	19.5896	53.3556	2.33358e-06	1.16979
0.01	2.36	19.584	53.3563	2.18959e-06	1.1696
0.01	2.37	19.5772	53.3625	2.03241e-06	1.16941
0.01	2.38	19.5803	53.3644	1.90992e-06	1.16922
0.01	2.39	19.5813	53.3667	1.78859e-06	1.16903
0.01	2.4	19.5796	53.3477	1.67483e-06	1.16885
0.01	2.41	19.5925	53.3305	1.56449e-06	1.16867
0.01	2.42	19.5968	53.3273	1.46353e-06	1.16849
0.01	2.43	19.593	53.3287	1.36926e-06	1.16832
0.01	2.44	19.5815	53.327	1.28149e-06	1.16814
0.01	2.45	19.5832	53.3292	1.19742e-06	1.16797
0.01	2.46	19.6158	53.3105	1.11876e-06	1.1678
0.01	2.47	19.5784	53.3015	1.04331e-06	1.16763
0.01	2.48	19.5876	53.36	9.87593e-07	1.16747
0.01	2.49	19.5942	53.258	9.0853e-07	1.1673
0.01	2.5	19.5953	53.2807	8.54269e-07	1.16714
0.01	2.51	19.6037	53.2973	8.02129e-07	1.16698
0.01	2.52	19.5808	53.2962	7.51567e-07	1.16682
0.01	2.53	19.6065	53.2613	7.00475e-07	1.16666
0.01	2.54	19.5899	53.2668	6.52382e-07	1.1665
0.01	2.55	19.5605	53.2871	6.14722e-07	1.16635
0.01	2.56	19.5764	53.2763	5.7279e-07	1.1662
0.01	2.57	19.5902	53.2761	5.36878e-07	1.16605
0.01	2.58	19.5805	53.2547	5.02458e-07	1.1659
0.01	2.59	19.5738	53.2437	4.68278e-07	1.16575
0.01	2.6	19.6139	53.2146	4.35224e-07	1.16561
0.01	2.61	19.5933	53.2439	4.09499e-07	1.16546
0.01	2.62	19.5894	53.2724	3.84391e-07	1.16532
0.01	2.63	19.6095	53.2346	3.58416e-07	1.16518
0.01	2.64	19.6239	53.2304	3.35051e-07	1.16504
0.01	2.65	19.5979	53.2245	3.14097e-07	1.1649
0.01	2.66	19.5719	53.2097	2.93463e-07	1.16477
0.01	2.67	19.6093	53.1899	2.73613e-07	1.16464
0.01	2.68	19.598	53.2178	2.55111e-07	1.1645
0.01	2.69	19.6036	53.1891	2.39669e-07	1.16437
0.01	2.7	19.5765	53.1941	2.23767e-07	1.16424
0.01	2.71	19.5909	53.1975	2.08522e-07	1.16412
0.01	2.72	19.6157	53.2187	1.96762e-07	1.16399
0.01	2.73	19.565	53.1964	1.82616e-07	1.16387
0.01	2.74	19.611	53.1646	1.7047e-07	1.16374
0.01	2.75	19.6043	53.1714	1.59967e-07	1.16362
0.01	2.76	19.5967	53.1816	1.49303e-07	1.1635
0.01	2.77	19.5825	53.1601	1.39621e-07	1.16338
0.01	2.78	19.6016	53.1218	1.30008e-07	1.16327
0.01	2.79	19.5658	53.1841	1.22246e-07	1.16315
0.01	2.8	19.5907	53.1485	1.14288e-07	1.16303
0.01	2.81	19.6013	53.1774	1.07147e-07	1.16292
0.01	2.82	19.573	53.1661	1.00666e-07	1.16282
0.01	2.83	19.5808	53.1524	9.29431e-08	1.1627
0.01	2.84	19.5854	53.1553	8.76723e-08	1.16259
0.01	2.85	19.6035	53.1347	8.14952e-08	1.16248
0.01	2.86	19.5866	53.1471	7.65964e-08	1.16238
0.01	2.87	19.5912	53.1224	7.13515e-08	1.16227
0.01	2.88	19.593	53.1425	6.65383e-08	1.16217
0.01	2.89	19.6401	53.1155	6.16618e-08	1.16208
0.01	2.9	19.5889	53.1313	5.84359e-08	1.16197
0.01	2.91	19.5927	53.1249	5.44782e-08	1.16187
0.01	2.92	19.5977	53.0905	5.03998e-08	1.16177
0.01	2.93	19.5859	53.1043	4.73674e-08	1.16167
0.01	2.94	19.6083	53.1232	4.46883e-08	1.16158
0.01	2.95	19.5733	53.0913	4.15968e-08	1.16148
0.01	2.96	19.5678	53.0898	3.88379e-08	1.16139
0.01	2.97	19.5798	53.0885	3.63002e-08	1.16129
0.01	2.98	19.5673	53.0795	3.38698e-08	1.1612
0.01	2.99	19.5998	53.0898	3.18031e-08	1.16111
0.01	3	19.5857	53.0751	2.95444e-08	1.16102
0.01	3.01	19.5888	53.0925	2.76954e-08	1.16093
0.02	0.03	20.0818	47.5003	0.0228299	1.23411
0.02	0.03	20.0487	47.5131	0.021881	1.23411
0.02	0.04	20.0487	47.5131	0.021881	1.23411
0.02	0.05	20.0677	47.5094	0.0214876	1.23411
0.02	0.06	20.0677	47.5094	0.0214876	1.23411
0.02	0.07	20.0677	47.5094	0.0214876	1.23412
0.02	0.08	20.0677	47.5094	0.0214876	1.23412
0.02	0.09	20.0677	47.5094	0.0214876	1.23412
0.02	0.1	20.0677	47.5094	0.0214876	1.23412
0.02	0.11	20.0677	47.5094	0.0214876	1.23412
0.02	0.12	20.0499	47.5204	0.021687	1.23413
0.02	0.13	20.0635	47.5333	0.0213342	1.23413
0.02	0.14	20.0698	47.5325	0.0206501	1.23413
0.02	0.15	20.0698	47.5325	0.0206501	1.23413
0.02	0.16	20.0469	47.5336	0.0189161	1.23413
0.02	0.17	20.0566	47.5266	0.0183284	1.23413
0.02	0.18	20.0629	47.5333	0.0179869	1.23413
0.02	0.19	20.0629	47.5333	0.0179869	1.23413
0.02	0.2	20.0629	47.5333	0.0179869	1.23413
0.02	0.21	20.0629	47.5333	0.0179869	1.23413
0.02	0.22	20.0629	47.5333	0.0179869	1.23413
0.02	0.23	20.0587	47.5404	0.01731	1.23413
0.02	0.24	20.0528	47.5353	0.0156441	1.23413
0.02	0.25	20.0528	47.5353	0.0156441	1.23413
0.02	0.26	20.0581	47.5414	0.0151513	1.23413
0.02	0.27	20.0637	47.537	0.0149831	1.23413
0.02	0.28	20.0688	47.5442	0.0143421	1.23412
0.02	0.29	20.0563	47.5432	0.0142126	1.23412
0.02	0.3	20.0664	47.5477	0.0140405	1.23412
0.02	0.31	20.0664	47.5477	0.0140405	1.23411
0.02	0.32	20.066	47.5506	0.0141291	1.23411
0.02	0.33	20.057	47.5514	0.0141873	1.2341
0.02	0.34	20.0544	47.572	0.0143401	1.2341
0.02	0.35	20.0544	47.572	0.0143401	1.23409
0.02	0.36	20.0543	47.5855	0.0155046	1.23408
0.02	0.37	20.0543	47.5855	0.0155046	1.23407
0.02	0.38	20.0607	47.606	0.01582	1.23405
0.02	0.39	20.0607	47.606	0.01582	1.23404
0.02	0.4	20.0353	47.6116	0.016283	1.23402
0.02	0.41	20.0353	47.6116	0.016283	1.234
0.02	0.42	20.0684	47.6124	0.0166415	1.23398
0.02	0.43	20.0396	47.6497	0.0176919	1.23394
0.02	0.44	20.0243	47.6788	0.0179305	1.23391
0.02	0.45	20.0464	47.6783	0.0180225	1.23387
0.02	0.46	20.0549	47.6925	0.0183591	1.23383
0.02	0.47	20.0527	47.7203	0.0197182	1.23376
0.02	0.48	20.0723	47.7442	0.0199223	1.23371
0.02	0.49	20.0543	47.7462	0.0209122	1.23362
0.02	0.5	20.0285	47.7745	0.0216948	1.23354
0.02	0.51	20.0059	47.8615	0.0235647	1.23341
0.02	0.52	20.064	47.8918	0.0243398	1.23329
0.02	0.53	20.078	47.8784	0.0266813	1.23311
0.02	0.54	20.0404	48.022	0.0292644	1.23288
0.02	0.55	20.0236	48.0837	0.0309856	1.23265
0.02	0.56	20.0483	48.1713	0.0389317	1.23215
0.02	0.57	20.0197	48.4266	0.0457925	1.23158
0.02	0.58	19.9046	48.7963	0.0582561	1.23075
0.02	0.59	20.0277	49.0296	0.0654868	1.23009
0.02	0.6	19.9482	49.475	0.0799822	1.22911
0.02	0.61	19.9425	49.9961	0.0936064	1.22828
0.02	0.62	19.8662	50.5671	0.109764	1.22757
0.02	0.63	19.8336	50.8123	0.112128	1.22714
0.02	0.64	19.8686	51.0579	0.113142	1.22676
0.02	0.65	19.8283	50.8673	0.10162	1.22632
0.02	0.66	19.84	51.0421	0.0999735	1.2259
0.02	0.67	19.8322	50.9784	0.0930024	1.22546
0.02	0.68	19.8068	51.026	0.0890071	1.22502
0.02	0.69	19.8082	51.0274	0.0841354	1.22457
0.02	0.7	19.7896	51.084	0.0803542	1.22412
0.02	0.71	19.8066	51.1237	0.0764652	1.22366
0.02	0.72	19.7983	51.1637	0.0727975	1.2232
0.02	0.73	19.7841	51.2497	0.0707515	1.22274
0.02	0.74	19.8092	51.2202	0.065968	1.22225
0.02	0.75	19.7843	51.1217	0.0605716	1.22177
0.02	0.76	19.7818	51.2091	0.0584698	1.22128
0.02	0.77	19.7621	51.2933	0.056317	1.22079
0.02	0.78	19.7947	51.2309	0.0522713	1.22029
0.02	0.79	19.782	51.3405	0.0506276	1.21979
0.02	0.8	19.7546	51.3326	0.0473833	1.21928
0.02	0.81	19.7602	51.3719	0.0451296	1.21877
0.02	0.82	19.7731	51.3052	0.0420815	1.21826
0.02	0.83	19.7676	51.3434	0.0399664	1.21774
0.02	0.84	19.7416	51.3189	0.0377065	1.21722
0.02	0.85	19.7441	51.3703	0.0357383	1.2167
0.02	0.86	19.7515	51.3697	0.0337205	1.21617
0.02	0.87	19.7034	51.5092	0.0329813	1.21566
0.02	0.88	19.731	51.4083	0.0299997	1.21511
0.02	0.89	19.7166	51.4478	0.0285756	1.21458
0.02	0.9	19.7128	51.3809	0.0266411	1.21404
0.02	0.91	19.6818	51.4146	0.0251922	1.21351
0.02	0.92	19.7123	51.4384	0.0238634	1.21296
0.02	0.93	19.7186	51.4503	0.0225325	1.21242
0.02	0.94	19.7159	51.4798	0.0213658	1.21188
0.02	0.95	19.7213	51.4591	0.0201506	1.21134
0.02	0.96	19.6798	51.5061	0.0190984	1.21079
0.02	0.97	19.7215	51.5227	0.018008	1.21025
0.02	0.98	19.7143	51.5313	0.0170132	1.2097
0.02	0.99	19.7075	51.482	0.0158198	1.20915
0.02	1	19.6842	51.5175	0.0150122	1.20861
0.02	1.01	19.7124	51.5105	0.014108	1.20806
0.02	1.02	19.6829	51.5213	0.0133521	1.20751
0.02	1.03	19.6938	51.5579	0.0126052	1.20697
0.02	1.04	19.6857	51.5385	0.0119543	1.20642
0.02	1.05	19.6535	51.5048	0.0109965	1.20587
0.02	1.06	19.6879	51.4695	0.0102921	1.20533
0.02	1.07	19.6997	51.4822	0.00975177	1.20478
0.02	1.08	19.6789	51.4738	0.00917779	1.20423
0.02	1.09	19.6658	51.5433	0.00875465	1.20368
0.02	1.1	19.6546	51.5178	0.00820215	1.20314
0.02	1.11	19.6715	51.5276	0.0077004	1.2026
0.02	1.12	19.6428	51.4963	0.00724079	1.20206
0.02	1.13	19.6776	51.5263	0.00685353	1.20152
0.02	1.14	19.6692	51.521	0.00638823	1.20098
0.02	1.15	19.6471	51.5079	0.00599958	1.20044
0.02	1.16	19.6681	51.524	0.00570386	1.1999
0.02	1.17	19.6659	51.535	0.00530115	1.19938
0.02	1.18	19.6744	51.5272	0.00501683	1.19884
0.02	1.19	19.652	51.5261	0.00473777	1.1983
0.02	1.2	19.6489	51.4866	0.00440541	1.19777
0.02	1.21	19.6535	51.5009	0.00417796	1.19725
0.02	1.22	19.6303	51.5181	0.00392381	1.19672
0.02	1.23	19.5887	51.5996	0.00373693	1.19621
0.02	1.24	19.6284	51.4778	0.0034405	1.19568
0.02	1.25	19.592	51.5141	0.00326722	1.19516
0.02	1.26	19.633	51.5129	0.00305339	1.19464
0.02	1.27	19.6374	51.5013	0.00288169	1.19413
0.02	1.28	19.6015	51.4858	0.00269049	1.19361
0.02	1.29	19.6149	51.5205	0.00254371	1.1931
0.02	1.3	19.595	51.5143	0.00238839	1.1926
0.02	1.31	19.6295	51.5008	0.00224112	1.19209
0.02	1.32	19.6428	51.4569	0.00207661	1.19159
0.02	1.33	19.6181	51.4564	0.00196032	1.19109
0.02	1.34	19.617	51.4565	0.00183974	1.19059
0.02	1.35	19.6159	51.4648	0.00173983	1.1901
0.02	1.36	19.6355	51.476	0.00163375	1.18961
0.02	1.37	19.6103	51.4662	0.00152669	1.18912
0.02	1.38	19.611	51.432	0.00142962	1.18863
0.02	1.39	19.5866	51.4857	0.0013494	1.18816
0.02	1.4	19.5912	51.4295	0.00125544	1.18767
0.02	1.41	19.6094	51.4824	0.00119162	1.1872
0.02	1.42	19.6008	51.4258	0.00110887	1.18672
0.02	1.43	19.6236	51.4319	0.00104644	1.18625
0.02	1.44	19.5882	51.445	0.00098346	1.18579
0.02	1.45	19.6097	51.4423	0.000921286	1.18532
0.02	1.46	19.6219	51.4142	0.000860668	1.18486
0.02	1.47	19.5935	51.4639	0.000813767	1.18441
0.02	1.48	19.6056	51.4016	0.000760564	1.18395
0.02	1.49	19.6305	51.4184	0.000711415	1.1835
0.02	1.5	19.5953	51.3653	0.000664683	1.18305
0.02	1.51	19.6094	51.3929	0.000625319	1.1826
0.02	1.52	19.6038	51.3839	0.000587005	1.18216
0.02	1.53	19.5886	51.3674	0.000548914	1.18172
0.02	1.54	19.5869	51.3781	0.000515433	1.18128
0.02	1.55	19.6076	51.3549	0.000481893	1.18085
0.02	1.56	19.5974	51.3364	0.000452905	1.18042
0.02	1.57	19.5815	51.3501	0.000422705	1.18
0.02	1.58	19.5923	51.3313	0.000396686	1.17957
0.02	1.59	19.6011	51.3136	0.000372154	1.17915
0.02	1.6	19.6085	51.3124	0.000349287	1.17874
0.02	1.61	19.5766	51.3239	0.000327498	1.17833
0.02	1.62	19.5958	51.3326	0.000308601	1.17792
0.02	1.63	19.5993	51.2952	0.000287891	1.17751
0.02	1.64	19.5894	51.3121	0.000270491	1.17711
0.02	1.65	19.6117	51.2912	0.000253502	1.17671
0.02	1.66	19.603	51.2794	0.000236123	1.17631
0.02	1.67	19.5702	51.3112	0.000223129	1.17592
0.02	1.68	19.6064	51.2513	0.000207646	1.17553
0.02	1.69	19.6096	51.2633	0.000195518	1.17515
0.02	1.7	19.6111	51.2422	0.000182008	1.17476
0.02	1.71	19.5824	51.2534	0.000170068	1.17439
0.02	1.72	19.6132	51.2584	0.000160859	1.17401
0.02	1.73	19.6035	51.2567	0.000150483	1.17364
0.02	1.74	19.5943	51.2149	0.000140847	1.17327
0.02	1.75	19.5929	51.2201	0.000131796	1.1729
0.02	1.76	19.585	51.2285	0.00012376	1.17254
0.02	1.77	19.5696	51.2065	0.000115245	1.17218
0.02	1.78	19.6088	51.1805	0.000107544	1.17182
0.02	1.79	19.5853	51.218	0.000101668	1.17147
0.02	1.8	19.5841	51.1895	9.48841e-05	1.17112
0.02	1.81	19.6168	51.1689	8.89994e-05	1.17077
0.02	1.82	19.6053	51.1306	8.30341e-05	1.17043
0.02	1.83	19.5707	51.1621	7.81035e-05	1.17009
0.02	1.84	19.5764	51.1814	7.30176e-05	1.16975
0.02	1.85	19.5931	51.1593	6.84059e-05	1.16942
0.02	1.86	19.5771	51.1842	6.43186e-05	1.16909
0.02	1.87	19.5889	51.1774	6.02014e-05	1.16876
0.02	1.88	19.5945	51.1579	5.63706e-05	1.16843
0.02	1.89	19.6162	51.1293	5.28332e-05	1.16811
0.02	1.9	19.6034	51.1225	4.94605e-05	1.16779
0.02	1.91	19.5626	51.1122	4.61369e-05	1.16748
0.02	1.92	19.6067	51.1049	4.31301e-05	1.16717
0.02	1.93	19.5915	51.0865	4.04556e-05	1.16686
0.02	1.94	19.6037	51.1144	3.78362e-05	1.16655
0.02	1.95	19.585	51.1076	3.55606e-05	1.16625
0.02	1.96	19.6085	51.0893	3.30925e-05	1.16595
0.02	1.97	19.5654	51.078	3.11802e-05	1.16565
0.02	1.98	19.5563	51.0669	2.91395e-05	1.16536
0.02	1.99	19.5846	51.0612	2.73319e-05	1.16507
0.02	2	19.5864	51.0277	2.531e-05	1.16478
0.02	2.01	19.5945	51.0559	2.40919e-05	1.1645
0.02	2.02	19.5655	51.0359	2.23698e-05	1.16421
0.02	2.03	19.5952	51.061	2.10332e-05	1.16393
0.02	2.04	19.5686	51.0309	1.95787e-05	1.16365
0.02	2.05	19.5738	51.0334	1.83261e-05	1.16338
0.02	2.06	19.5735	51.0377	1.71624e-05	1.16311
0.02	2.07	19.5871	51.0301	1.60972e-05	1.16284
0.02	2.08	19.5799	50.9939	1.49177e-05	1.16258
0.02	2.09	19.5713	50.9948	1.40252e-05	1.16231
0.02	2.1	19.5869	50.9642	1.30771e-05	1.16205
0.02	2.11	19.5756	50.9864	1.23216e-05	1.16179
0.02	2.12	19.5718	50.9782	1.1553e-05	1.16154
0.02	2.13	19.5907	50.9801	1.08349e-05	1.16129
0.02	2.14	19.622	50.9585	1.00466e-05	1.16104
0.02	2.15	19.6064	50.9627	9.4689e-06	1.16079
0.02	2.16	19.583	50.9897	8.90398e-06	1.16055
0.02	2.17	19.5883	50.9484	8.28702e-06	1.16031
0.02	2.18	19.5996	50.9324	7.70671e-06	1.16007
0.02	2.19	19.5804	50.9571	7.23356e-06	1.15983
0.02	2.2	19.5823	50.9463	6.78351e-06	1.1596
0.02	2.21	19.5666	50.9561	6.36957e-06	1.15937
0.02	2.22	19.5721	50.9405	5.91522e-06	1.15914
0.02	2.23	19.5842	50.9143	5.54111e-06	1.15891
0.02	2.24	19.5796	50.9376	5.21227e-06	1.15869
0.02	2.25	19.5732	50.9107	4.84508e-06	1.15847
0.02	2.26	19.5904	50.927	4.55073e-06	1.15825
0.02	2.27	19.5672	50.8748	4.24833e-06	1.15804
0.02	2.28	19.5885	50.8985	3.98948e-06	1.15782
0.02	2.29	19.5875	50.8751	3.75479e-06	1.15762
0.02	2.3	19.6171	50.8787	3.48702e-06	1.1574
0.02	2.31	19.5698	50.8818	3.25361e-06	1.1572
0.02	2.32	19.586	50.8675	3.05033e-06	1.15699
0.02	2.33	19.5947	50.8368	2.84002e-06	1.15679
0.02	2.34	19.5758	50.8513	2.66199e-06	1.15659
0.02	2.35	19.5965	50.8636	2.48749e-06	1.15639
0.02	2.36	19.6101	50.8437	2.33443e-06	1.1562
0.02	2.37	19.6187	50.7956	2.16739e-06	1.15601
0.02	2.38	19.6108	50.827	2.03356e-06	1.15581
0.02	2.39	19.6064	50.8264	1.90373e-06	1.15562
0.02	2.4	19.5795	50.8105	1.78151e-06	1.15544
0.02	2.41	19.6057	50.8221	1.66191e-06	1.15526
0.02	2.42	19.5652	50.8464	1.56467e-06	1.15508
0.02	2.43	19.5783	50.8184	1.45902e-06	1.15489
0.02	2.44	19.5837	50.7817	1.36325e-06	1.15471
0.02	2.45	19.6041	50.7806	1.27769e-06	1.15454
0.02	2.46	19.5674	50.7822	1.19112e-06	1.15436
0.02	2.47	19.5795	50.764	1.11442e-06	1.15419
0.02	2.48	19.5886	50.7456	1.03904e-06	1.15402
0.02	2.49	19.5902	50.7482	9.76576e-07	1.15385
0.02	2.5	19.5704	50.7652	9.10835e-07	1.15369
0.02	2.51	19.6049	50.74	8.46801e-07	1.15353
0.02	2.52	19.6054	50.7751	8.00225e-07	1.15336
0.02	2.53	19.5878	50.7577	7.48017e-07	1.1532
0.02	2.54	19.5702	50.7199	6.93244e-07	1.15305
0.02	2.55	19.5954	50.7204	6.52085e-07	1.15289
0.02	2.56	19.5847	50.7415	6.11091e-07	1.15273
0.02	2.57	19.6271	50.7183	5.67296e-07	1.15258
0.02	2.58	19.6026	50.7068	5.32594e-07	1.15243
0.02	2.59	19.5755	50.6992	5.00625e-07	1.15228
0.02	2.6	19.6171	50.6903	4.63179e-07	1.15213
0.02	2.61	19.5831	50.6877	4.36428e-07	1.15199
0.02	2.62	19.6253	50.6863	4.07011e-07	1.15184
0.02	2.63	19.5764	50.6951	3.81018e-07	1.1517
0.02	2.64	19.5816	50.7058	3.56274e-07	1.15156
0.02	2.65	19.5782	50.6743	3.32926e-07	1.15142
0.02	2.66	19.6006	50.6729	3.10899e-07	1.15128
0.02	2.67	19.5814	50.6925	2.91364e-07	1.15115
0.02	2.68	19.562	50.6497	2.7003e-07	1.15102
0.02	2.69	19.6008	50.6774	2.54879e-07	1.15088
0.02	2.7	19.5918	50.6362	2.35867e-07	1.15076
0.02	2.71	19.615	50.6478	2.22557e-07	1.15062
0.02	2.72	19.5751	50.6657	2.07767e-07	1.1505
0.02	2.73	19.615	50.648	1.93994e-07	1.15037
0.02	2.74	19.6166	50.6512	1.81883e-07	1.15025
0.02	2.75	19.5984	50.6455	1.70228e-07	1.15012
0.02	2.76	19.5988	50.5939	1.57733e-07	1.15001
0.02	2.77	19.6129	50.6331	1.48276e-07	1.14988
0.02	2.78	19.5991	50.6172	1.37903e-07	1.14977
0.02	2.79	19.6046	50.6244	1.29964e-07	1.14965
0.02	2.8	19.6142	50.6083	1.20727e-07	1.14954
0.02	2.81	19.5967	50.6186	1.12949e-07	1.14942
0.02	2.82	19.6297	50.5978	1.05437e-07	1.14931
0.02	2.83	19.6069	50.6153	9.89851e-08	1.1492
0.02	2.84	19.578	50.6181	9.24777e-08	1.14909
0.02	2.85	19.5767	50.5874	8.67853e-08	1.14898
0.02	2.86	19.6343	50.5717	8.05879e-08	1.14888
0.02	2.87	19.5798	50.5681	7.55016e-08	1.14877
0.02	2.88	19.5991	50.5557	7.02372e-08	1.14867
0.02	2.89	19.618	50.5876	6.60005e-08	1.14856
0.02	2.9	19.6191	50.5889	6.19485e-08	1.14846
0.02	2.91	19.6147	50.5437	5.74646e-08	1.14836
0.02	2.92	19.5877	50.5458	5.38695e-08	1.14826
0.02	2.93	19.6023	50.5509	5.01487e-08	1.14817
0.02	2.94	19.5961	50.5541	4.70948e-08	1.14807
0.02	2.95	19.6201	50.5417	4.38719e-08	1.14797
0.02	2.96	19.6155	50.5687	4.10467e-08	1.14788
0.02	2.97	19.6052	50.5323	3.81899e-08	1.14779
0.02	2.98	19.6344	50.5131	3.56349e-08	1.1477
0.02	2.99	19.6215	50.528	3.34909e-08	1.14761
0.02	3	19.589	50.5451	3.12583e-08	1.14752
0.02	3.01	19.5986	50.5496	2.93487e-08	1.14743
0.02	3.02	19.6033	50.4998	2.72477e-08	1.14734
0.03	0.04	20.1336	45.2639	0.207368	1.23091
0.03	0.04	20.1087	45.2755	0.207654	1.23091
0.03	0.05	20.0993	45.2721	0.193324	1.23092
0.03	0.06	20.1136	45.2626	0.186831	1.23093
0.03	0.07	20.108	45.2714	0.188039	1.23095
0.03	0.08	20.1201	45.2772	0.188796	1.23096
0.03	0.09	20.1071	45.3171	0.178446	1.23096
0.03	0.1	20.1071	45.3171	0.178446	1.23097
0.03	0.11	20.1338	45.2975	0.160872	1.23098
0.03	0.12	20.1104	45.285	0.152924	1.23098
0.03	0.13	20.1119	45.3211	0.154123	1.23099
0.03	0.14	20.1156	45.3278	0.14968	1.23099
0.03	0.15	20.1131	45.3442	0.147259	1.23099
0.03	0.16	20.1322	45.3308	0.137933	1.23099
0.03	0.17	20.1322	45.3308	0.137933	1.23099
0.03	0.18	20.0873	45.3457	0.13524	1.23099
0.03	0.19	20.1105	45.3637	0.136079	1.23099
0.03	0.2	20.085	45.3618	0.127299	1.23098
0.03	0.21	20.0919	45.3859	0.127941	1.23097
0.03	0.22	20.1337	45.4018	0.127776	1.23096
0.03	0.23	20.1043	45.4286	0.127706	1.23095
0.03	0.24	20.1012	45.4419	0.12652	1.23093
0.03	0.25	20.0889	45.4575	0.12161	1.23091
0.03	0.26	20.1077	45.4126	0.104719	1.23089
0.03	0.27	20.0958	45.4454	0.105023	1.23086
0.03	0.28	20.1096	45.4706	0.108252	1.23083
0.03	0.29	20.0858	45.5272	0.116942	1.23079
0.03	0.3	20.1091	45.5533	0.116511	1.23075
0.03	0.31	20.0793	45.5839	0.119938	1.2307
0.03	0.32	20.0964	45.6615	0.128426	1.23063
0.03	0.33	20.071	45.7302	0.133488	1.23055
0.03	0.34	20.0646	45.8018	0.141586	1.23045
0.03	0.35	20.0846	45.8462	0.142115	1.23035
0.03	0.36	20.0594	46.0233	0.157117	1.23019
0.03	0.37	20.0445	46.0945	0.16157	1.23004
0.03	0.38	20.0714	46.1757	0.169356	1.22985
0.03	0.39	20.0631	46.348	0.180457	1.22962
0.03	0.4	20.0765	46.5523	0.199299	1.22933
0.03	0.41	19.9815	46.7141	0.212888	1.22904
0.03	0.42	20.0202	46.9595	0.22473	1.22871
0.03	0.43	19.985	47.1432	0.235537	1.22836
0.03	0.44	19.9925	47.6502	0.273002	1.2279
0.03	0.45	19.9422	48.1928	0.313661	1.22749
0.03	0.46	19.9467	48.3637	0.314645	1.22717
0.03	0.47	19.967	48.3641	0.296063	1.22683
0.03	0.48	19.9319	48.4294	0.286642	1.22648
0.03	0.49	19.9266	48.5217	0.276711	1.22611
0.03	0.5	19.9117	48.5451	0.263371	1.22574
0.03	0.51	19.9055	48.577	0.252123	1.22535
0.03	0.52	19.8948	48.709	0.245295	1.22496
0.03	0.53	19.8746	48.8097	0.238469	1.22456
0.03	0.54	19.8426	48.9324	0.233231	1.22416
0.03	0.55	19.8998	48.7368	0.210286	1.22371
0.03	0.56	19.8987	48.8379	0.202826	1.22327
0.03	0.57	19.8168	49.1248	0.204299	1.22286
0.03	0.58	19.8637	48.9134	0.182713	1.22236
0.03	0.59	19.8695	48.9965	0.176737	1.2219
0.03	0.6	19.8073	49.007	0.166809	1.22143
0.03	0.61	19.8327	48.9993	0.158562	1.22095
0.03	0.62	19.8138	49.0944	0.152473	1.22046
0.03	0.63	19.8434	49.0522	0.141993	1.21996
0.03	0.64	19.803	49.1258	0.136273	1.21946
0.03	0.65	19.843	49.056	0.127157	1.21895
0.03	0.66	19.8433	49.0883	0.120393	1.21843
0.03	0.67	19.8031	49.1738	0.115399	1.2179
0.03	0.68	19.8174	49.1282	0.108432	1.21737
0.03	0.69	19.8561	49.1124	0.102357	1.21685
0.03	0.7	19.8028	49.2162	0.0981748	1.21629
0.03	0.71	19.8076	49.2406	0.0931323	1.21575
0.03	0.72	19.7995	49.2345	0.08812	1.2152
0.03	0.73	19.7742	49.2634	0.0835983	1.21464
0.03	0.74	19.7643	49.2243	0.0778036	1.21408
0.03	0.75	19.7681	49.3278	0.0748158	1.21351
0.03	0.76	19.7344	49.3473	0.0709095	1.21295
0.03	0.77	19.758	49.3024	0.0664701	1.21237
0.03	0.78	19.7915	49.2578	0.0618485	1.21179
0.03	0.79	19.7815	49.2786	0.0588069	1.21121
0.03	0.8	19.7601	49.2884	0.0554495	1.21062
0.03	0.81	19.7285	49.2749	0.051952	1.21004
0.03	0.82	19.7292	49.361	0.0496551	1.20945
0.03	0.83	19.7225	49.3124	0.0466334	1.20886
0.03	0.84	19.7608	49.3211	0.0440166	1.20826
0.03	0.85	19.7431	49.4067	0.0421592	1.20767
0.03	0.86	19.7469	49.374	0.0394129	1.20707
0.03	0.87	19.7393	49.3923	0.037331	1.20647
0.03	0.88	19.7439	49.2946	0.0345233	1.20587
0.03	0.89	19.7268	49.3913	0.0332088	1.20526
0.03	0.9	19.7017	49.3615	0.0309824	1.20466
0.03	0.91	19.7044	49.3309	0.0290471	1.20405
0.03	0.92	19.711	49.3765	0.0276542	1.20345
0.03	0.93	19.7346	49.3948	0.0260665	1.20284
0.03	0.94	19.707	49.3659	0.0244742	1.20223
0.03	0.95	19.6801	49.3948	0.0231368	1.20163
0.03	0.96	19.7078	49.3698	0.0216208	1.20102
0.03	0.97	19.7105	49.3719	0.0202041	1.20042
0.03	0.98	19.6942	49.3549	0.0191388	1.1998
0.03	0.99	19.6701	49.349	0.0179322	1.1992
0.03	1	19.653	49.3432	0.0169643	1.19859
0.03	1.01	19.706	49.3606	0.0160247	1.19799
0.03	1.02	19.7099	49.2888	0.0148881	1.19738
0.03	1.03	19.6984	49.3509	0.0141318	1.19678
0.03	1.04	19.666	49.3561	0.0132973	1.19617
0.03	1.05	19.6702	49.3201	0.0124121	1.19557
0.03	1.06	19.6974	49.3648	0.0118511	1.19497
0.03	1.07	19.6879	49.3531	0.0111196	1.19437
0.03	1.08	19.6209	49.3399	0.0103366	1.19378
0.03	1.09	19.6252	49.3441	0.00980914	1.19318
0.03	1.1	19.6186	49.3683	0.00925516	1.19258
0.03	1.11	19.6593	49.3173	0.00863917	1.19199
0.03	1.12	19.6449	49.3236	0.00809126	1.19139
0.03	1.13	19.678	49.3511	0.00767525	1.19081
0.03	1.14	19.6446	49.3483	0.00716418	1.19022
0.03	1.15	19.6543	49.2803	0.00663706	1.18964
0.03	1.16	19.6529	49.2908	0.00629887	1.18905
0.03	1.17	19.6615	49.3079	0.00595642	1.18847
0.03	1.18	19.6573	49.2861	0.00556971	1.18789
0.03	1.19	19.6689	49.2816	0.00524691	1.18732
0.03	1.2	19.6491	49.2679	0.00490652	1.18674
0.03	1.21	19.624	49.3076	0.00465781	1.18617
0.03	1.22	19.6302	49.2656	0.00434024	1.1856
0.03	1.23	19.6391	49.2423	0.00405679	1.18504
0.03	1.24	19.6296	49.2356	0.00381024	1.18448
0.03	1.25	19.6252	49.2568	0.00359207	1.18392
0.03	1.26	19.6266	49.2356	0.00337212	1.18336
0.03	1.27	19.6226	49.2225	0.00314644	1.18281
0.03	1.28	19.6418	49.1771	0.00295281	1.18226
0.03	1.29	19.6616	49.2363	0.0027967	1.18171
0.03	1.3	19.6381	49.2184	0.00261595	1.18116
0.03	1.31	19.6245	49.2238	0.00244891	1.18062
0.03	1.32	19.6137	49.1936	0.00229877	1.18009
0.03	1.33	19.6182	49.1758	0.00216407	1.17955
0.03	1.34	19.6439	49.2289	0.00202663	1.17903
0.03	1.35	19.6139	49.2089	0.00190682	1.17849
0.03	1.36	19.5953	49.1901	0.00177932	1.17797
0.03	1.37	19.6057	49.1725	0.00167982	1.17745
0.03	1.38	19.6153	49.1715	0.00156827	1.17693
0.03	1.39	19.6293	49.1491	0.00147392	1.17641
0.03	1.4	19.6219	49.0976	0.0013691	1.17591
0.03	1.41	19.5906	49.1399	0.00129058	1.1754
0.03	1.42	19.6138	49.124	0.00121911	1.17489
0.03	1.43	19.6146	49.086	0.00113494	1.17439
0.03	1.44	19.6053	49.0843	0.00106233	1.1739
0.03	1.45	19.6024	49.0993	0.00100221	1.1734
0.03	1.46	19.619	49.1052	0.000937102	1.17291
0.03	1.47	19.6186	49.0805	0.000880075	1.17243
0.03	1.48	19.5906	49.0634	0.000823397	1.17195
0.03	1.49	19.5923	49.0856	0.000775393	1.17147
0.03	1.5	19.5982	49.0737	0.000723912	1.17099
0.03	1.51	19.6002	49.0388	0.000678561	1.17052
0.03	1.52	19.6153	49.0322	0.000636371	1.17005
0.03	1.53	19.6098	49.0511	0.000599338	1.16959
0.03	1.54	19.6117	49.0724	0.000559973	1.16913
0.03	1.55	19.5846	49.0339	0.000525575	1.16867
0.03	1.56	19.5982	49.0401	0.00049118	1.16822
0.03	1.57	19.6178	49.0384	0.000461017	1.16777
0.03	1.58	19.5885	49.017	0.00043279	1.16733
0.03	1.59	19.62	48.9967	0.000401471	1.16689
0.03	1.6	19.5759	48.9901	0.000377179	1.16645
0.03	1.61	19.588	48.9696	0.000353999	1.16601
0.03	1.62	19.5867	48.9816	0.00033074	1.16559
0.03	1.63	19.5723	48.9634	0.000312014	1.16516
0.03	1.64	19.591	48.9608	0.000293066	1.16473
0.03	1.65	19.5989	48.9021	0.000270639	1.16432
0.03	1.66	19.6066	48.976	0.000256849	1.1639
0.03	1.67	19.5893	48.9271	0.000238793	1.16349
0.03	1.68	19.5904	48.9204	0.000225378	1.16308
0.03	1.69	19.5964	48.9004	0.000209665	1.16267
0.03	1.7	19.6132	48.9275	0.00019821	1.16228
0.03	1.71	19.6056	48.8809	0.000184641	1.16188
0.03	1.72	19.594	48.9075	0.00017345	1.16148
0.03	1.73	19.5816	48.9061	0.000162044	1.16109
0.03	1.74	19.5878	48.8634	0.000151777	1.16071
0.03	1.75	19.594	48.8574	0.000142178	1.16032
0.03	1.76	19.5942	48.8613	0.000132231	1.15995
0.03	1.77	19.5733	48.8356	0.000124753	1.15957
0.03	1.78	19.5942	48.8331	0.000116843	1.1592
0.03	1.79	19.5849	48.8172	0.000109093	1.15883
0.03	1.8	19.5667	48.8501	0.000102299	1.15847
0.03	1.81	19.5999	48.8513	9.62579e-05	1.1581
0.03	1.82	19.6015	48.7996	8.97306e-05	1.15775
0.03	1.83	19.5782	48.8064	8.37569e-05	1.15739
0.03	1.84	19.595	48.8246	7.89369e-05	1.15704
0.03	1.85	19.6096	48.7733	7.34114e-05	1.15669
0.03	1.86	19.5624	48.8094	6.90469e-05	1.15635
0.03	1.87	19.5772	48.7591	6.43932e-05	1.15601
0.03	1.88	19.5602	48.7635	6.03124e-05	1.15567
0.03	1.89	19.5802	48.763	5.67774e-05	1.15534
0.03	1.9	19.5864	48.7779	5.30356e-05	1.15501
0.03	1.91	19.5945	48.7447	4.9504e-05	1.15468
0.03	1.92	19.5525	48.7368	4.65466e-05	1.15436
0.03	1.93	19.5678	48.7472	4.34966e-05	1.15404
0.03	1.94	19.5768	48.7445	4.05759e-05	1.15372
0.03	1.95	19.5859	48.7031	3.79758e-05	1.1534
0.03	1.96	19.5877	48.7037	3.56158e-05	1.15309
0.03	1.97	19.5794	48.7127	3.34263e-05	1.15279
0.03	1.98	19.5919	48.7023	3.11923e-05	1.15248
0.03	1.99	19.5822	48.6802	2.92638e-05	1.15218
0.03	2	19.5913	48.6946	2.73641e-05	1.15188
0.03	2.01	19.5805	48.7032	2.57462e-05	1.15159
0.03	2.02	19.5685	48.6591	2.39388e-05	1.1513
0.03	2.03	19.5912	48.6183	2.22616e-05	1.15101
0.03	2.04	19.5726	48.6389	2.09603e-05	1.15072
0.03	2.05	19.5899	48.655	1.96247e-05	1.15044
0.03	2.06	19.5914	48.6586	1.84878e-05	1.15016
0.03	2.07	19.597	48.6196	1.72129e-05	1.14989
0.03	2.08	19.5982	48.6362	1.61097e-05	1.14961
0.03	2.09	19.5864	48.6387	1.5143e-05	1.14934
0.03	2.1	19.6058	48.589	1.40766e-05	1.14908
0.03	2.11	19.5987	48.5899	1.31704e-05	1.14881
0.03	2.12	19.5832	48.5858	1.22911e-05	1.14855
0.03	2.13	19.579	48.5875	1.15363e-05	1.14829
0.03	2.14	19.6098	48.5854	1.07586e-05	1.14803
0.03	2.15	19.5613	48.5603	1.00935e-05	1.14778
0.03	2.16	19.5812	48.5977	9.49523e-06	1.14753
0.03	2.17	19.5763	48.5624	8.83474e-06	1.14728
0.03	2.18	19.602	48.5654	8.26119e-06	1.14704
0.03	2.19	19.5664	48.5365	7.71077e-06	1.1468
0.03	2.2	19.577	48.5592	7.27086e-06	1.14656
0.03	2.21	19.6104	48.5111	6.76205e-06	1.14632
0.03	2.22	19.6069	48.5109	6.30081e-06	1.14609
0.03	2.23	19.5999	48.4939	5.92339e-06	1.14586
0.03	2.24	19.5882	48.5165	5.51188e-06	1.14563
0.03	2.25	19.5846	48.5091	5.18133e-06	1.1454
0.03	2.26	19.6256	48.4782	4.81903e-06	1.14518
0.03	2.27	19.5814	48.4911	4.52385e-06	1.14495
0.03	2.28	19.6106	48.4873	4.20584e-06	1.14474
0.03	2.29	19.6143	48.4471	3.95721e-06	1.14452
0.03	2.3	19.597	48.4547	3.69885e-06	1.14431
0.03	2.31	19.6204	48.4729	3.46809e-06	1.1441
0.03	2.32	19.5724	48.4556	3.24464e-06	1.14389
0.03	2.33	19.5705	48.4756	3.02776e-06	1.14368
0.03	2.34	19.5796	48.4426	2.83286e-06	1.14348
0.03	2.35	19.6018	48.4652	2.65835e-06	1.14328
0.03	2.36	19.5922	48.4332	2.48924e-06	1.14308
0.03	2.37	19.5946	48.4364	2.31955e-06	1.14288
0.03	2.38	19.5941	48.4183	2.16787e-06	1.14269
0.03	2.39	19.6041	48.3964	2.02071e-06	1.14249
0.03	2.4	19.6162	48.4021	1.89361e-06	1.1423
0.03	2.41	19.5751	48.3866	1.77075e-06	1.14212
0.03	2.42	19.6216	48.4125	1.66161e-06	1.14193
0.03	2.43	19.6041	48.3828	1.54913e-06	1.14175
0.03	2.44	19.5998	48.388	1.45145e-06	1.14157
0.03	2.45	19.6057	48.3783	1.35293e-06	1.14139
0.03	2.46	19.6271	48.3674	1.27012e-06	1.14121
0.03	2.47	19.5927	48.3652	1.18085e-06	1.14104
0.03	2.48	19.6214	48.3383	1.10592e-06	1.14087
0.03	2.49	19.6099	48.3411	1.03973e-06	1.1407
0.03	2.5	19.6085	48.3287	9.65912e-07	1.14053
0.03	2.51	19.6005	48.3096	9.02995e-07	1.14036
0.03	2.52	19.5784	48.3306	8.42458e-07	1.1402
0.03	2.53	19.5716	48.3375	7.93606e-07	1.14004
0.03	2.54	19.5855	48.3561	7.41424e-07	1.13988
0.03	2.55	19.5962	48.3364	6.94177e-07	1.13972
0.03	2.56	19.588	48.3331	6.45875e-07	1.13956
0.03	2.57	19.611	48.3201	6.04684e-07	1.13941
0.03	2.58	19.6174	48.2903	5.6461e-07	1.13925
0.03	2.59	19.5981	48.3024	5.30468e-07	1.1391
0.03	2.6	19.6306	48.3011	4.92649e-07	1.13896
0.03	2.61	19.5907	48.2701	4.62302e-07	1.13881
0.03	2.62	19.6207	48.2802	4.30884e-07	1.13866
0.03	2.63	19.6162	48.2496	4.05404e-07	1.13852
0.03	2.64	19.6011	48.2744	3.75145e-07	1.13838
0.03	2.65	19.6128	48.2584	3.5444e-07	1.13824
0.03	2.66	19.5729	48.2613	3.30805e-07	1.1381
0.03	2.67	19.6172	48.2475	3.07665e-07	1.13796
0.03	2.68	19.6213	48.2499	2.88232e-07	1.13783
0.03	2.69	19.6001	48.2507	2.68852e-07	1.1377
0.03	2.7	19.6195	48.2376	2.50943e-07	1.13757
0.03	2.71	19.6085	48.2711	2.35364e-07	1.13744
0.03	2.72	19.6233	48.2301	2.20663e-07	1.13731
0.03	2.73	19.6093	48.1999	2.05314e-07	1.13718
0.03	2.74	19.6185	48.2212	1.9206e-07	1.13706
0.03	2.75	19.6277	48.2268	1.80225e-07	1.13694
0.03	2.76	19.5823	48.2204	1.66882e-07	1.13682
0.03	2.77	19.6041	48.2019	1.5669e-07	1.13669
0.03	2.78	19.6402	48.2066	1.46995e-07	1.13658
0.03	2.79	19.638	48.2042	1.37107e-07	1.13646
0.03	2.8	19.6225	48.1635	1.28128e-07	1.13635
0.03	2.81	19.6418	48.1926	1.19974e-07	1.13623
0.03	2.82	19.5946	48.1897	1.11506e-07	1.13612
0.03	2.83	19.5961	48.1589	1.04617e-07	1.13601
0.03	2.84	19.6147	48.1543	9.68546e-08	1.1359
0.03	2.85	19.5966	48.1676	9.0954e-08	1.13579
0.03	2.86	19.6081	48.1928	8.57522e-08	1.13569
0.03	2.87	19.6218	48.152	7.99254e-08	1.13558
0.03	2.88	19.6145	48.1591	7.42387e-08	1.13548
0.03	2.89	19.6356	48.1669	6.96687e-08	1.13538
0.03	2.9	19.6171	48.1426	6.51064e-08	1.13527
0.03	2.91	19.6249	48.152	6.0722e-08	1.13518
0.03	2.92	19.5846	48.1564	5.68228e-08	1.13508
0.03	2.93	19.6032	48.1169	5.29579e-08	1.13498
0.03	2.94	19.6135	48.1362	4.96531e-08	1.13488
0.03	2.95	19.6081	48.1112	4.66555e-08	1.13479
0.03	2.96	19.631	48.1172	4.3386e-08	1.1347
0.03	2.97	19.5889	48.1276	4.07811e-08	1.13461
0.03	2.98	19.5924	48.0906	3.77644e-08	1.13452
0.03	2.99	19.6103	48.1166	3.54382e-08	1.13443
0.03	3	19.6266	48.1066	3.32441e-08	1.13434
0.03	3.01	19.6262	48.0913	3.07556e-08	1.13425
0.03	3.02	19.6003	48.1006	2.90119e-08	1.13417
0.03	3.03	19.5982	48.1142	2.69683e-08	1.13408
0.04	0.05	20.1903	42.9729	0.216437	1.22869
0.04	0.05	20.183	42.9765	0.218088	1.22869
0.04	0.06	20.1722	42.9732	0.216326	1.2287
0.04	0.07	20.1759	42.9796	0.205189	1.2287
0.04	0.08	20.1667	43.0034	0.209942	1.22871
0.04	0.09	20.1898	43.0217	0.205959	1.22872
0.04	0.1	20.1539	43.0049	0.184115	1.22872
0.04	0.11	20.1672	43.0002	0.177	1.22872
0.04	0.12	20.1723	43.0235	0.173353	1.22872
0.04	0.13	20.1693	43.0278	0.168237	1.22872
0.04	0.14	20.1693	43.0278	0.168237	1.22871
0.04	0.15	20.1629	43.0421	0.167373	1.22871
0.04	0.16	20.1882	43.0233	0.15179	1.2287
0.04	0.17	20.1787	43.048	0.154467	1.22869
0.04	0.18	20.1641	43.0654	0.149411	1.22868
0.04	0.19	20.1641	43.0654	0.149411	1.22867
0.04	0.2	20.1594	43.1243	0.157629	1.22865
0.04	0.21	20.1695	43.1461	0.161896	1.22863
0.04	0.22	20.156	43.1503	0.161259	1.2286
0.04	0.23	20.156	43.2116	0.16605	1.22856
0.04	0.24	20.168	43.2633	0.170328	1.22852
0.04	0.25	20.168	43.2633	0.170328	1.22848
0.04	0.26	20.1529	43.2909	0.173791	1.22842
0.04	0.27	20.1531	43.3393	0.174422	1.22835
0.04	0.28	20.1218	43.4125	0.182019	1.22827
0.04	0.29	20.1601	43.5799	0.212869	1.22811
0.04	0.3	20.123	43.6467	0.223869	1.22797
0.04	0.31	20.0815	43.7305	0.228809	1.22784
0.04	0.32	20.0843	43.8786	0.249638	1.22762
0.04	0.33	20.0931	43.9957	0.265106	1.22738
0.04	0.34	20.1363	44.2425	0.298412	1.22704
0.04	0.35	20.103	44.6083	0.34611	1.2266
0.04	0.36	20.0456	44.9821	0.400054	1.2261
0.04	0.37	20.0573	45.9238	0.522521	1.22543
0.04	0.38	20.0181	46.4673	0.584864	1.22499
0.04	0.39	20.0009	46.5847	0.569141	1.22464
0.04	0.4	19.9777	46.7525	0.562897	1.22427
0.04	0.41	19.9609	46.7211	0.526166	1.22389
0.04	0.42	19.9511	46.8831	0.519577	1.2235
0.04	0.43	19.9432	46.942	0.497949	1.22309
0.04	0.44	19.9249	47.0455	0.482511	1.22268
0.04	0.45	19.9594	47.0734	0.455934	1.22225
0.04	0.46	19.9634	47.1804	0.442988	1.22182
0.04	0.47	19.9118	46.9895	0.400905	1.22135
0.04	0.48	19.9108	47.1422	0.393471	1.22089
0.04	0.49	19.8776	47.1225	0.367064	1.22042
0.04	0.5	19.8833	47.3673	0.366809	1.21995
0.04	0.51	19.8392	47.3401	0.343684	1.21946
0.04	0.52	19.9061	47.1519	0.310494	1.21894
0.04	0.53	19.9054	47.1877	0.298699	1.21842
0.04	0.54	19.8997	47.2286	0.284211	1.2179
0.04	0.55	19.8956	47.2086	0.266765	1.21737
0.04	0.56	19.8802	47.2257	0.252874	1.21682
0.04	0.57	19.8238	47.3138	0.242464	1.21628
0.04	0.58	19.8395	47.3009	0.228407	1.21572
0.04	0.59	19.8179	47.4667	0.223296	1.21517
0.04	0.6	19.8352	47.4287	0.21092	1.2146
0.04	0.61	19.7863	47.4044	0.195894	1.21401
0.04	0.62	19.8488	47.2844	0.181501	1.21342
0.04	0.63	19.836	47.3715	0.174753	1.21283
0.04	0.64	19.8338	47.3254	0.162337	1.21223
0.04	0.65	19.7903	47.4077	0.155178	1.21163
0.04	0.66	19.8118	47.4021	0.147498	1.21102
0.04	0.67	19.7545	47.5192	0.141639	1.21042
0.04	0.68	19.7909	47.3667	0.13071	1.20979
0.04	0.69	19.7944	47.3459	0.121869	1.20916
0.04	0.7	19.7564	47.3714	0.115572	1.20853
0.04	0.71	19.7674	47.3946	0.109567	1.2079
0.04	0.72	19.7547	47.4219	0.104012	1.20726
0.04	0.73	19.7828	47.4106	0.0974899	1.20662
0.04	0.74	19.8004	47.4217	0.0927403	1.20598
0.04	0.75	19.7316	47.4165	0.0864998	1.20533
0.04	0.76	19.773	47.4391	0.0821938	1.20468
0.04	0.77	19.7594	47.3792	0.0770008	1.20402
0.04	0.78	19.7416	47.4545	0.0729408	1.20337
0.04	0.79	19.757	47.3764	0.0681989	1.20271
0.04	0.8	19.737	47.4344	0.0647191	1.20205
0.04	0.81	19.7442	47.4737	0.0611842	1.20139
0.04	0.82	19.7102	47.4013	0.0570221	1.20072
0.04	0.83	19.7614	47.4007	0.0539918	1.20006
0.04	0.84	19.7183	47.4415	0.0511366	1.19939
0.04	0.85	19.7068	47.4551	0.0481358	1.19872
0.04	0.86	19.6962	47.3761	0.0447569	1.19805
0.04	0.87	19.7481	47.3757	0.0423186	1.19738
0.04	0.88	19.7232	47.3869	0.0399577	1.19671
0.04	0.89	19.7344	47.3746	0.0373278	1.19604
0.04	0.9	19.7078	47.3496	0.0353451	1.19537
0.04	0.91	19.7232	47.318	0.032597	1.19471
0.04	0.92	19.7332	47.3825	0.0313463	1.19403
0.04	0.93	19.6798	47.3928	0.0295558	1.19336
0.04	0.94	19.695	47.312	0.027388	1.19269
0.04	0.95	19.6864	47.2896	0.0257186	1.19202
0.04	0.96	19.697	47.4119	0.0247336	1.19135
0.04	0.97	19.6683	47.3195	0.0229419	1.19068
0.04	0.98	19.6879	47.2998	0.021487	1.19001
0.04	0.99	19.688	47.3005	0.0202144	1.18935
0.04	1	19.6765	47.2812	0.0189665	1.18868
0.04	1.01	19.6881	47.2662	0.0177121	1.18802
0.04	1.02	19.6646	47.3168	0.0168764	1.18736
0.04	1.03	19.6554	47.2618	0.0157147	1.1867
0.04	1.04	19.6497	47.3003	0.0148602	1.18604
0.04	1.05	19.6526	47.267	0.0138635	1.18539
0.04	1.06	19.6984	47.2845	0.0130617	1.18474
0.04	1.07	19.6438	47.253	0.0122126	1.18409
0.04	1.08	19.6557	47.2564	0.0115671	1.18343
0.04	1.09	19.6639	47.2028	0.0107623	1.18279
0.04	1.1	19.6486	47.2248	0.0101399	1.18214
0.04	1.11	19.6684	47.2404	0.00957232	1.1815
0.04	1.12	19.649	47.2076	0.00895235	1.18086
0.04	1.13	19.6374	47.209	0.00842994	1.18022
0.04	1.14	19.6538	47.1571	0.00786502	1.17959
0.04	1.15	19.6456	47.1639	0.0073962	1.17896
0.04	1.16	19.6362	47.2039	0.00695899	1.17834
0.04	1.17	19.6481	47.2007	0.00656879	1.17771
0.04	1.18	19.6365	47.2133	0.00620621	1.17709
0.04	1.19	19.665	47.1269	0.0057736	1.17647
0.04	1.2	19.6139	47.1133	0.00540716	1.17586
0.04	1.21	19.6461	47.1605	0.00509758	1.17524
0.04	1.22	19.6277	47.1174	0.00475179	1.17463
0.04	1.23	19.6531	47.1131	0.00445218	1.17403
0.04	1.24	19.6294	47.0886	0.00420465	1.17343
0.04	1.25	19.6246	47.0906	0.00394481	1.17283
0.04	1.26	19.595	47.0895	0.00368618	1.17223
0.04	1.27	19.6432	47.0938	0.00347099	1.17164
0.04	1.28	19.6325	47.0474	0.00323458	1.17105
0.04	1.29	19.6125	47.0892	0.0030597	1.17047
0.04	1.3	19.6485	47.0464	0.00285718	1.16989
0.04	1.31	19.6057	47.0734	0.0026795	1.16932
0.04	1.32	19.5944	47.0225	0.00251035	1.16874
0.04	1.33	19.6161	46.986	0.00234104	1.16818
0.04	1.34	19.5757	47.0679	0.00223564	1.16762
0.04	1.35	19.6416	46.9825	0.00206125	1.16705
0.04	1.36	19.5983	47.0177	0.00194679	1.16649
0.04	1.37	19.6203	46.946	0.00181355	1.16594
0.04	1.38	19.6374	46.9748	0.00170797	1.16539
0.04	1.39	19.6114	46.9565	0.0015943	1.16485
0.04	1.4	19.61	46.9764	0.00150355	1.16431
0.04	1.41	19.6003	46.9753	0.00141207	1.16377
0.04	1.42	19.5927	46.9404	0.00132522	1.16324
0.04	1.43	19.6156	46.9623	0.00124543	1.16271
0.04	1.44	19.6203	46.9052	0.00115836	1.16218
0.04	1.45	19.6002	46.8915	0.00108193	1.16166
0.04	1.46	19.6219	46.8599	0.00101359	1.16115
0.04	1.47	19.5788	46.9042	0.000957132	1.16064
0.04	1.48	19.6085	46.8746	0.000894496	1.16013
0.04	1.49	19.5992	46.8973	0.000841938	1.15962
0.04	1.5	19.5732	46.8629	0.000786557	1.15913
0.04	1.51	19.6005	46.8509	0.000733693	1.15863
0.04	1.52	19.604	46.8716	0.000693879	1.15814
0.04	1.53	19.5989	46.8029	0.000645653	1.15765
0.04	1.54	19.5864	46.8011	0.000604683	1.15717
0.04	1.55	19.5995	46.8062	0.000566738	1.15669
0.04	1.56	19.5753	46.8196	0.000532	1.15621
0.04	1.57	19.5755	46.7932	0.000498308	1.15574
0.04	1.58	19.6209	46.7711	0.000464986	1.15528
0.04	1.59	19.6218	46.7667	0.000436273	1.15481
0.04	1.6	19.5873	46.7504	0.000406902	1.15436
0.04	1.61	19.6218	46.7288	0.000381639	1.1539
0.04	1.62	19.5721	46.7338	0.000358003	1.15345
0.04	1.63	19.6014	46.7166	0.000335468	1.153
0.04	1.64	19.579	46.7185	0.000315301	1.15256
0.04	1.65	19.5848	46.7466	0.000295368	1.15213
0.04	1.66	19.5891	46.7029	0.000276204	1.15169
0.04	1.67	19.6047	46.6815	0.000258653	1.15126
0.04	1.68	19.6022	46.7028	0.000242916	1.15084
0.04	1.69	19.6008	46.6922	0.000227241	1.15041
0.04	1.7	19.5818	46.6712	0.000212703	1.15
0.04	1.71	19.5808	46.6504	0.000198415	1.14958
0.04	1.72	19.5859	46.6493	0.00018547	1.14917
0.04	1.73	19.5771	46.6504	0.000175208	1.14877
0.04	1.74	19.5924	46.5933	0.000161676	1.14837
0.04	1.75	19.5854	46.6416	0.000152624	1.14797
0.04	1.76	19.57	46.6204	0.000142768	1.14758
0.04	1.77	19.5881	46.6223	0.000133824	1.14718
0.04	1.78	19.6175	46.6069	0.000125352	1.1468
0.04	1.79	19.5866	46.5914	0.000117195	1.14642
0.04	1.8	19.6028	46.559	0.000109803	1.14604
0.04	1.81	19.5907	46.5803	0.000102906	1.14566
0.04	1.82	19.5985	46.5535	9.5772e-05	1.14529
0.04	1.83	19.6022	46.5576	9.01998e-05	1.14492
0.04	1.84	19.6033	46.5297	8.41298e-05	1.14456
0.04	1.85	19.5742	46.5113	7.88035e-05	1.1442
0.04	1.86	19.5827	46.5282	7.36822e-05	1.14385
0.04	1.87	19.6037	46.4996	6.91227e-05	1.14349
0.04	1.88	19.5964	46.5267	6.48135e-05	1.14315
0.04	1.89	19.5992	46.5078	6.049e-05	1.1428
0.04	1.9	19.6081	46.4816	5.6778e-05	1.14246
0.04	1.91	19.5941	46.5018	5.31609e-05	1.14212
0.04	1.92	19.6047	46.4625	4.96633e-05	1.14179
0.04	1.93	19.595	46.4431	4.58663e-05	1.14147
0.04	1.94	19.6131	46.4614	4.36622e-05	1.14113
0.04	1.95	19.5649	46.4557	4.09431e-05	1.14081
0.04	1.96	19.5738	46.4561	3.81268e-05	1.14049
0.04	1.97	19.5731	46.4297	3.56313e-05	1.14017
0.04	1.98	19.5962	46.4062	3.32127e-05	1.13986
0.04	1.99	19.6076	46.4158	3.13179e-05	1.13955
0.04	2	19.6021	46.4208	2.91728e-05	1.13924
0.04	2.01	19.5944	46.4069	2.73554e-05	1.13894
0.04	2.02	19.6319	46.3736	2.5464e-05	1.13864
0.04	2.03	19.5894	46.3868	2.37973e-05	1.13834
0.04	2.04	19.6228	46.3537	2.22824e-05	1.13805
0.04	2.05	19.5846	46.3876	2.09811e-05	1.13776
0.04	2.06	19.5843	46.3726	1.95635e-05	1.13747
0.04	2.07	19.6031	46.3544	1.82557e-05	1.13719
0.04	2.08	19.6097	46.3495	1.71867e-05	1.13691
0.04	2.09	19.5978	46.35	1.60353e-05	1.13663
0.04	2.1	19.5963	46.3521	1.49983e-05	1.13636
0.04	2.11	19.5877	46.3299	1.40481e-05	1.13608
0.04	2.12	19.5963	46.32	1.31257e-05	1.13582
0.04	2.13	19.6048	46.3051	1.22713e-05	1.13555
0.04	2.14	19.5849	46.291	1.14496e-05	1.13529
0.04	2.15	19.593	46.3102	1.07693e-05	1.13503
0.04	2.16	19.6057	46.3074	1.00494e-05	1.13478
0.04	2.17	19.584	46.2624	9.42401e-06	1.13453
0.04	2.18	19.5948	46.2832	8.83316e-06	1.13427
0.04	2.19	19.5862	46.2699	8.19384e-06	1.13403
0.04	2.2	19.6043	46.2429	7.65719e-06	1.13378
0.04	2.21	19.6028	46.2668	7.2193e-06	1.13354
0.04	2.22	19.5764	46.2478	6.72596e-06	1.1333
0.04	2.23	19.5892	46.2273	6.26895e-06	1.13307
0.04	2.24	19.5997	46.2071	5.86831e-06	1.13283
0.04	2.25	19.6094	46.2226	5.5017e-06	1.1326
0.04	2.26	19.6331	46.2146	5.1526e-06	1.13238
0.04	2.27	19.6191	46.2197	4.82828e-06	1.13215
0.04	2.28	19.6017	46.2245	4.48912e-06	1.13193
0.04	2.29	19.5938	46.1888	4.21391e-06	1.13171
0.04	2.3	19.58	46.1848	3.9384e-06	1.13149
0.04	2.31	19.576	46.1915	3.70235e-06	1.13128
0.04	2.32	19.5993	46.1674	3.4382e-06	1.13106
0.04	2.33	19.5876	46.1668	3.21159e-06	1.13086
0.04	2.34	19.5891	46.1781	3.02799e-06	1.13065
0.04	2.35	19.6258	46.1212	2.80853e-06	1.13045
0.04	2.36	19.598	46.1657	2.64428e-06	1.13024
0.04	2.37	19.5934	46.143	2.45724e-06	1.13004
0.04	2.38	19.5681	46.0977	2.29874e-06	1.12986
0.04	2.39	19.5957	46.1453	2.1504e-06	1.12965
0.04	2.4	19.6105	46.1131	2.01413e-06	1.12946
0.04	2.41	19.6075	46.086	1.8788e-06	1.12927
0.04	2.42	19.5952	46.1182	1.76241e-06	1.12908
0.04	2.43	19.5886	46.1177	1.64661e-06	1.1289
0.04	2.44	19.6274	46.0852	1.52901e-06	1.12872
0.04	2.45	19.6022	46.0537	1.43285e-06	1.12854
0.04	2.46	19.6483	46.0491	1.343e-06	1.12836
0.04	2.47	19.6135	46.0823	1.26104e-06	1.12818
0.04	2.48	19.5901	46.0564	1.17654e-06	1.12801
0.04	2.49	19.6048	46.0803	1.10205e-06	1.12783
0.04	2.5	19.5915	46.0281	1.02464e-06	1.12767
0.04	2.51	19.5967	46.0342	9.58235e-07	1.1275
0.04	2.52	19.6434	46.0264	8.9212e-07	1.12733
0.04	2.53	19.6248	46.0241	8.36319e-07	1.12717
0.04	2.54	19.6008	46.0278	7.80334e-07	1.12701
0.04	2.55	19.5978	46.0358	7.33298e-07	1.12685
0.04	2.56	19.6223	46.0113	6.79599e-07	1.12669
0.04	2.57	19.6318	45.9973	6.40178e-07	1.12654
0.04	2.58	19.5853	45.9998	5.98421e-07	1.12638
0.04	2.59	19.6079	45.9984	5.58541e-07	1.12623
0.04	2.6	19.6196	46.0021	5.22703e-07	1.12608
0.04	2.61	19.6367	45.9704	4.86316e-07	1.12594
0.04	2.62	19.5976	46.0049	4.55618e-07	1.12579
0.04	2.63	19.6199	45.9769	4.25692e-07	1.12565
0.04	2.64	19.6171	45.9781	3.99433e-07	1.1255
0.04	2.65	19.6086	45.9916	3.72242e-07	1.12537
0.04	2.66	19.5973	45.9484	3.49967e-07	1.12523
0.04	2.67	19.6222	45.9459	3.25252e-07	1.12509
0.04	2.68	19.6225	45.9455	3.05079e-07	1.12495
0.04	2.69	19.6186	45.932	2.84913e-07	1.12482
0.04	2.7	19.6344	45.962	2.6869e-07	1.1247
0.04	2.71	19.6114	45.9401	2.48619e-07	1.12456
0.04	2.72	19.6357	45.9259	2.33244e-07	1.12444
0.04	2.73	19.5904	45.9477	2.17457e-07	1.12431
0.04	2.74	19.6386	45.9075	2.02697e-07	1.12419
0.04	2.75	19.5964	45.9195	1.9001e-07	1.12406
0.04	2.76	19.6219	45.9348	1.76738e-07	1.12395
0.04	2.77	19.6348	45.9009	1.66053e-07	1.12382
0.04	2.78	19.624	45.9142	1.55161e-07	1.1237
0.04	2.79	19.627	45.8762	1.45051e-07	1.12359
0.04	2.8	19.5985	45.8932	1.34549e-07	1.12348
0.04	2.81	19.6084	45.8618	1.26468e-07	1.12336
0.04	2.82	19.6178	45.8847	1.17357e-07	1.12325
0.04	2.83	19.6552	45.855	1.10471e-07	1.12314
0.04	2.84	19.6411	45.873	1.03427e-07	1.12303
0.04	2.85	19.6239	45.8786	9.63251e-08	1.12293
0.04	2.86	19.6088	45.8786	9.02188e-08	1.12282
0.04	2.87	19.5947	45.8607	8.4155e-08	1.12272
0.04	2.88	19.6381	45.8207	7.84713e-08	1.12261
0.04	2.89	19.6268	45.8401	7.38413e-08	1.12251
0.04	2.9	19.6307	45.8443	6.89394e-08	1.12241
0.04	2.91	19.6107	45.8411	6.42415e-08	1.12231
0.04	2.92	19.6284	45.8238	6.01075e-08	1.12222
0.04	2.93	19.6218	45.8112	5.57288e-08	1.12212
0.04	2.94	19.6468	45.8329	5.2136e-08	1.12203
0.04	2.95	19.62	45.8122	4.87038e-08	1.12193
0.04	2.96	19.6493	45.7947	4.56651e-08	1.12184
0.04	2.97	19.6341	45.8268	4.27999e-08	1.12175
0.04	2.98	19.6363	45.8103	3.96746e-08	1.12167
0.04	2.99	19.6056	45.7817	3.73064e-08	1.12158
0.04	3	19.6291	45.7999	3.50103e-08	1.12149
0.04	3.01	19.6474	45.7781	3.2581e-08	1.1214
0.04	3.02	19.6239	45.7803	3.03278e-08	1.12132
0.04	3.03	19.6229	45.8	2.83891e-08	1.12124
0.04	3.04	19.6248	45.7945	2.65151e-08	1.12115
0.05	0.06	20.2402	40.6497	0.106427	1.22748
0.05	0.06	20.2465	40.6626	0.104493	1.22748
0.05	0.07	20.2465	40.6626	0.104493	1.22748
0.05	0.08	20.2465	40.6626	0.104493	1.22748
0.05	0.09	20.2385	40.6815	0.0971861	1.22748
0.05	0.1	20.2385	40.6815	0.0971861	1.22748
0.05	0.11	20.2385	40.6815	0.0971861	1.22748
0.05	0.12	20.2349	40.7009	0.103691	1.22748
0.05	0.13	20.2382	40.7103	0.102604	1.22747
0.05	0.14	20.2315	40.724	0.108626	1.22746
0.05	0.15	20.2377	40.7462	0.117533	1.22745
0.05	0.16	20.2572	40.7571	0.120906	1.22744
0.05	0.17	20.2207	40.786	0.122863	1.22743
0.05	0.18	20.2207	40.786	0.122863	1.22741
0.05	0.19	20.2404	40.7975	0.119777	1.22739
0.05	0.2	20.2414	40.8157	0.120442	1.22737
0.05	0.21	20.2222	40.8557	0.121556	1.22734
0.05	0.22	20.1925	40.8954	0.132578	1.22729
0.05	0.23	20.2127	40.9109	0.132399	1.22725
0.05	0.24	20.1913	40.9464	0.134982	1.2272
0.05	0.25	20.2071	40.9684	0.1379	1.22714
0.05	0.26	20.2132	40.9982	0.144478	1.22705
0.05	0.27	20.226	41.0485	0.155429	1.22694
0.05	0.28	20.2198	41.1352	0.164981	1.22682
0.05	0.29	20.2198	41.1352	0.164981	1.22671
0.05	0.3	20.2042	41.2107	0.17272	1.22656
0.05	0.31	20.2051	41.3907	0.192575	1.22633
0.05	0.32	20.2045	41.4664	0.219397	1.22597
0.05	0.33	20.1837	41.6558	0.245246	1.22558
0.05	0.34	20.1723	41.7998	0.265966	1.22518
0.05	0.35	20.2469	42.3301	0.352172	1.22424
0.05	0.36	20.1925	42.8305	0.423554	1.2233
0.05	0.37	19.9899	43.7496	0.556129	1.22197
0.05	0.38	20.0156	44.7962	0.703219	1.22078
0.05	0.39	19.9205	45.187	0.729505	1.2202
0.05	0.4	19.9778	45.5403	0.736393	1.21964
0.05	0.41	19.9507	45.6927	0.718664	1.21913
0.05	0.42	19.8889	46.0877	0.729017	1.21866
0.05	0.43	19.9153	45.8019	0.657238	1.2181
0.05	0.44	19.9508	45.7415	0.612285	1.21757
0.05	0.45	19.9377	45.8298	0.590931	1.21703
0.05	0.46	19.9127	45.8466	0.559231	1.21647
0.05	0.47	19.9268	45.8285	0.525989	1.21591
0.05	0.48	19.8899	45.7815	0.493006	1.21533
0.05	0.49	19.911	45.752	0.461893	1.21475
0.05	0.5	19.9213	45.7749	0.439627	1.21416
0.05	0.51	19.8879	45.8611	0.422059	1.21356
0.05	0.52	19.8029	45.9073	0.399559	1.21297
0.05	0.53	19.8713	45.8253	0.374934	1.21233
0.05	0.54	19.8704	45.8096	0.348797	1.2117
0.05	0.55	19.8532	45.834	0.33425	1.21107
0.05	0.56	19.85	45.7872	0.311226	1.21042
0.05	0.57	19.8376	45.7729	0.294086	1.20977
0.05	0.58	19.8498	45.7758	0.275872	1.20912
0.05	0.59	19.8275	45.7361	0.25947	1.20845
0.05	0.6	19.8296	45.6666	0.24218	1.20779
0.05	0.61	19.8488	45.806	0.2341	1.20712
0.05	0.62	19.8321	45.7201	0.218021	1.20643
0.05	0.63	19.8585	45.65	0.203297	1.20576
0.05	0.64	19.8126	45.671	0.191581	1.20506
0.05	0.65	19.7903	45.7123	0.182107	1.20436
0.05	0.66	19.8406	45.6877	0.171271	1.20367
0.05	0.67	19.7809	45.6702	0.160772	1.20296
0.05	0.68	19.8087	45.7309	0.153719	1.20225
0.05	0.69	19.7659	45.6826	0.143665	1.20154
0.05	0.7	19.7989	45.6887	0.135009	1.20083
0.05	0.71	19.7576	45.6725	0.127541	1.20011
0.05	0.72	19.7814	45.6355	0.11894	1.19939
0.05	0.73	19.7658	45.6512	0.112508	1.19866
0.05	0.74	19.778	45.6089	0.105468	1.19794
0.05	0.75	19.7221	45.7332	0.101866	1.19722
0.05	0.76	19.7377	45.6318	0.0942518	1.19648
0.05	0.77	19.7617	45.5727	0.087871	1.19575
0.05	0.78	19.7434	45.6134	0.0832129	1.19501
0.05	0.79	19.7517	45.6337	0.0787229	1.19428
0.05	0.8	19.7483	45.6253	0.0740316	1.19355
0.05	0.81	19.7317	45.5451	0.0686359	1.19281
0.05	0.82	19.7457	45.56	0.0649591	1.19207
0.05	0.83	19.7286	45.5882	0.0615245	1.19133
0.05	0.84	19.7524	45.5342	0.0573794	1.1906
0.05	0.85	19.7182	45.4847	0.0534212	1.18986
0.05	0.86	19.7357	45.5093	0.0508522	1.18912
0.05	0.87	19.7008	45.5557	0.0480998	1.18838
0.05	0.88	19.7308	45.4785	0.0449267	1.18765
0.05	0.89	19.72	45.4767	0.0420486	1.18691
0.05	0.9	19.7376	45.4825	0.0395377	1.18618
0.05	0.91	19.7099	45.4415	0.037101	1.18544
0.05	0.92	19.6694	45.4611	0.0350123	1.1847
0.05	0.93	19.7133	45.4493	0.0328721	1.18397
0.05	0.94	19.6902	45.4202	0.0307881	1.18324
0.05	0.95	19.6896	45.4248	0.0290465	1.18251
0.05	0.96	19.6596	45.4272	0.0272882	1.18178
0.05	0.97	19.6953	45.3525	0.025382	1.18106
0.05	0.98	19.6744	45.3963	0.0242004	1.18034
0.05	0.99	19.6916	45.3667	0.0225882	1.17961
0.05	1	19.6812	45.3456	0.0212296	1.17889
0.05	1.01	19.6758	45.3834	0.0200135	1.17817
0.05	1.02	19.6627	45.3513	0.0186589	1.17746
0.05	1.03	19.6739	45.3112	0.0175154	1.17674
0.05	1.04	19.6691	45.2795	0.0163637	1.17603
0.05	1.05	19.6659	45.3057	0.0154539	1.17533
0.05	1.06	19.6463	45.3001	0.0145563	1.17462
0.05	1.07	19.6677	45.3035	0.0136264	1.17392
0.05	1.08	19.6539	45.2825	0.0127739	1.17322
0.05	1.09	19.683	45.2198	0.0119301	1.17253
0.05	1.1	19.6214	45.2641	0.0113196	1.17184
0.05	1.11	19.6276	45.2624	0.0105668	1.17115
0.05	1.12	19.6219	45.1839	0.00985235	1.17046
0.05	1.13	19.6441	45.2258	0.00930174	1.16978
0.05	1.14	19.6684	45.2048	0.00871563	1.1691
0.05	1.15	19.6285	45.1991	0.00816788	1.16843
0.05	1.16	19.6497	45.1532	0.00766008	1.16775
0.05	1.17	19.6419	45.1262	0.00717582	1.16709
0.05	1.18	19.6165	45.1189	0.00669468	1.16643
0.05	1.19	19.6059	45.1363	0.00632714	1.16577
0.05	1.2	19.6448	45.0967	0.00591823	1.16511
0.05	1.21	19.6512	45.0769	0.00553496	1.16446
0.05	1.22	19.6188	45.1231	0.00525134	1.16381
0.05	1.23	19.6153	45.0414	0.00485874	1.16317
0.05	1.24	19.6162	45.0211	0.0045495	1.16253
0.05	1.25	19.649	45.0539	0.00428028	1.16189
0.05	1.26	19.6326	44.9896	0.00400694	1.16126
0.05	1.27	19.5912	45.0607	0.00379542	1.16064
0.05	1.28	19.6281	45.0108	0.00353299	1.16001
0.05	1.29	19.6312	44.992	0.00332056	1.15939
0.05	1.3	19.6179	44.9851	0.00310942	1.15878
0.05	1.31	19.6026	44.9727	0.00291052	1.15817
0.05	1.32	19.6176	44.9623	0.00272433	1.15756
0.05	1.33	19.6364	44.9523	0.00255947	1.15696
0.05	1.34	19.6347	44.9484	0.00240945	1.15637
0.05	1.35	19.6396	44.909	0.00223797	1.15578
0.05	1.36	19.6208	44.9159	0.00211428	1.15519
0.05	1.37	19.634	44.9241	0.00197961	1.15461
0.05	1.38	19.6004	44.8872	0.00185378	1.15403
0.05	1.39	19.6156	44.8997	0.0017369	1.15345
0.05	1.4	19.6098	44.8635	0.00162359	1.15288
0.05	1.41	19.5759	44.8524	0.00151997	1.15232
0.05	1.42	19.6014	44.8148	0.00142549	1.15176
0.05	1.43	19.6075	44.7905	0.00132841	1.15121
0.05	1.44	19.5865	44.7968	0.00124661	1.15066
0.05	1.45	19.6004	44.8069	0.00117628	1.15011
0.05	1.46	19.5844	44.7902	0.00110074	1.14957
0.05	1.47	19.5858	44.7911	0.00103331	1.14903
0.05	1.48	19.6112	44.7953	0.000967306	1.1485
0.05	1.49	19.6202	44.747	0.000900333	1.14797
0.05	1.5	19.5993	44.7626	0.000845792	1.14745
0.05	1.51	19.5963	44.7223	0.000787556	1.14693
0.05	1.52	19.5951	44.7559	0.000746605	1.14642
0.05	1.53	19.6062	44.7224	0.000697861	1.14591
0.05	1.54	19.5965	44.6887	0.000649389	1.1454
0.05	1.55	19.6021	44.7045	0.000610731	1.1449
0.05	1.56	19.6068	44.6762	0.000570839	1.1444
0.05	1.57	19.6051	44.6812	0.000534121	1.14391
0.05	1.58	19.5972	44.6354	0.000499364	1.14343
0.05	1.59	19.585	44.6464	0.000469124	1.14295
0.05	1.6	19.6182	44.6055	0.000436795	1.14247
0.05	1.61	19.6141	44.626	0.000410264	1.142
0.05	1.62	19.604	44.5885	0.000382449	1.14153
0.05	1.63	19.6012	44.6034	0.000358535	1.14107
0.05	1.64	19.5841	44.5993	0.00033682	1.1406
0.05	1.65	19.6174	44.5628	0.000316561	1.14015
0.05	1.66	19.6176	44.5422	0.000294877	1.1397
0.05	1.67	19.5946	44.5876	0.000277038	1.13925
0.05	1.68	19.6291	44.5596	0.000259748	1.13881
0.05	1.69	19.6095	44.5556	0.000243209	1.13837
0.05	1.7	19.5942	44.545	0.000227317	1.13794
0.05	1.71	19.5961	44.5225	0.000213146	1.13751
0.05	1.72	19.5804	44.5296	0.000200389	1.13709
0.05	1.73	19.5953	44.5056	0.00018689	1.13667
0.05	1.74	19.5841	44.4906	0.000174455	1.13625
0.05	1.75	19.6201	44.4432	0.000162437	1.13584
0.05	1.76	19.6088	44.4803	0.000152577	1.13543
0.05	1.77	19.5997	44.4849	0.000143575	1.13503
0.05	1.78	19.601	44.4507	0.000134099	1.13463
0.05	1.79	19.6218	44.4513	0.000125297	1.13424
0.05	1.8	19.5883	44.4283	0.000117391	1.13384
0.05	1.81	19.6206	44.433	0.000109878	1.13346
0.05	1.82	19.5866	44.4085	0.000102371	1.13308
0.05	1.83	19.5826	44.4019	9.62022e-05	1.1327
0.05	1.84	19.5806	44.4067	9.01565e-05	1.13232
0.05	1.85	19.6078	44.3683	8.41956e-05	1.13195
0.05	1.86	19.5901	44.3663	7.87889e-05	1.13158
0.05	1.87	19.6074	44.3479	7.3492e-05	1.13122
0.05	1.88	19.6043	44.3503	6.89585e-05	1.13086
0.05	1.89	19.5848	44.351	6.44258e-05	1.13051
0.05	1.9	19.6088	44.3207	6.03689e-05	1.13016
0.05	1.91	19.594	44.3152	5.67116e-05	1.12981
0.05	1.92	19.5961	44.3479	5.29667e-05	1.12947
0.05	1.93	19.5956	44.3149	4.96576e-05	1.12913
0.05	1.94	19.6069	44.2859	4.63523e-05	1.12879
0.05	1.95	19.6295	44.2784	4.33527e-05	1.12846
0.05	1.96	19.6085	44.2933	4.05912e-05	1.12813
0.05	1.97	19.5843	44.2771	3.79167e-05	1.12781
0.05	1.98	19.6251	44.2674	3.55313e-05	1.12749
0.05	1.99	19.5961	44.2637	3.32705e-05	1.12717
0.05	2	19.5957	44.2443	3.11484e-05	1.12685
0.05	2.01	19.5911	44.2226	2.89213e-05	1.12654
0.05	2.02	19.6136	44.2458	2.72894e-05	1.12624
0.05	2.03	19.6053	44.1991	2.53899e-05	1.12593
0.05	2.04	19.6092	44.1788	2.38516e-05	1.12564
0.05	2.05	19.6212	44.1742	2.21869e-05	1.12534
0.05	2.06	19.5893	44.1996	2.07681e-05	1.12504
0.05	2.07	19.6215	44.1952	1.94809e-05	1.12475
0.05	2.08	19.6013	44.1783	1.81677e-05	1.12447
0.05	2.09	19.6165	44.1326	1.69844e-05	1.12419
0.05	2.1	19.6153	44.1792	1.60492e-05	1.12391
0.05	2.11	19.5892	44.1626	1.48996e-05	1.12363
0.05	2.12	19.6044	44.1514	1.3965e-05	1.12336
0.05	2.13	19.6183	44.1097	1.29605e-05	1.12309
0.05	2.14	19.6055	44.1161	1.21873e-05	1.12282
0.05	2.15	19.6192	44.1063	1.14008e-05	1.12256
0.05	2.16	19.5989	44.126	1.0703e-05	1.1223
0.05	2.17	19.5854	44.089	9.94014e-06	1.12204
0.05	2.18	19.6011	44.1057	9.3431e-06	1.12178
0.05	2.19	19.609	44.0902	8.73615e-06	1.12153
0.05	2.2	19.6289	44.0767	8.13892e-06	1.12128
0.05	2.21	19.6147	44.0639	7.61795e-06	1.12104
0.05	2.22	19.6241	44.0748	7.1139e-06	1.1208
0.05	2.23	19.6056	44.0774	6.70122e-06	1.12056
0.05	2.24	19.6311	44.0467	6.24738e-06	1.12032
0.05	2.25	19.612	44.0437	5.81587e-06	1.12009
0.05	2.26	19.5959	44.0173	5.44138e-06	1.11986
0.05	2.27	19.5997	44.005	5.07801e-06	1.11963
0.05	2.28	19.6103	44.0346	4.77537e-06	1.1194
0.05	2.29	19.6052	44.0407	4.4793e-06	1.11918
0.05	2.3	19.603	44.0113	4.17154e-06	1.11896
0.05	2.31	19.635	44.0198	3.90198e-06	1.11875
0.05	2.32	19.5861	43.9924	3.63704e-06	1.11853
0.05	2.33	19.6171	43.9666	3.41435e-06	1.11832
0.05	2.34	19.6187	43.9855	3.18861e-06	1.11811
0.05	2.35	19.6222	43.9889	2.98613e-06	1.1179
0.05	2.36	19.6173	43.9821	2.78975e-06	1.1177
0.05	2.37	19.6379	43.9559	2.59799e-06	1.1175
0.05	2.38	19.6139	43.9438	2.44688e-06	1.1173
0.05	2.39	19.5956	43.9655	2.27587e-06	1.11711
0.05	2.4	19.6345	43.9314	2.12566e-06	1.11691
0.05	2.41	19.6267	43.9307	1.99292e-06	1.11672
0.05	2.42	19.6147	43.9221	1.86146e-06	1.11653
0.05	2.43	19.6116	43.9249	1.74813e-06	1.11635
0.05	2.44	19.6275	43.9044	1.62728e-06	1.11616
0.05	2.45	19.621	43.8898	1.51351e-06	1.11598
0.05	2.46	19.5947	43.9151	1.42329e-06	1.1158
0.05	2.47	19.6092	43.8803	1.31989e-06	1.11562
0.05	2.48	19.6342	43.8669	1.23851e-06	1.11545
0.05	2.49	19.6251	43.8765	1.15938e-06	1.11527
0.05	2.5	19.6194	43.8527	1.08236e-06	1.1151
0.05	2.51	19.6174	43.8838	1.0117e-06	1.11494
0.05	2.52	19.6058	43.8581	9.45608e-07	1.11477
0.05	2.53	19.6165	43.8566	8.88095e-07	1.11461
0.05	2.54	19.6366	43.8404	8.32114e-07	1.11445
0.05	2.55	19.6192	43.8323	7.74861e-07	1.11429
0.05	2.56	19.6222	43.8173	7.20902e-07	1.11413
0.05	2.57	19.6275	43.8202	6.75697e-07	1.11397
0.05	2.58	19.6115	43.8273	6.34265e-07	1.11382
0.05	2.59	19.6445	43.7908	5.89347e-07	1.11367
0.05	2.6	19.6283	43.7922	5.52307e-07	1.11352
0.05	2.61	19.6232	43.8222	5.194e-07	1.11338
0.05	2.62	19.6277	43.7948	4.82422e-07	1.11323
0.05	2.63	19.6106	43.7856	4.52153e-07	1.11309
0.05	2.64	19.6243	43.7639	4.1861e-07	1.11295
0.05	2.65	19.6219	43.7971	3.95033e-07	1.11281
0.05	2.66	19.6366	43.7577	3.6627e-07	1.11267
0.05	2.67	19.6524	43.7504	3.43076e-07	1.11253
0.05	2.68	19.6271	43.776	3.22558e-07	1.1124
0.05	2.69	19.6253	43.7627	3.01429e-07	1.11227
0.05	2.7	19.6355	43.7555	2.80099e-07	1.11214
0.05	2.71	19.6365	43.7253	2.61167e-07	1.11201
0.05	2.72	19.6509	43.7494	2.46275e-07	1.11188
0.05	2.73	19.6164	43.7307	2.28983e-07	1.11176
0.05	2.74	19.64	43.7222	2.14777e-07	1.11163
0.05	2.75	19.6528	43.7456	1.99746e-07	1.11152
0.05	2.76	19.6382	43.7324	1.88882e-07	1.1114
0.05	2.77	19.6506	43.7014	1.74597e-07	1.11127
0.05	2.78	19.6183	43.7083	1.63538e-07	1.11116
0.05	2.79	19.6488	43.7231	1.527e-07	1.11104
0.05	2.8	19.6662	43.6885	1.42655e-07	1.11093
0.05	2.81	19.6346	43.6643	1.32967e-07	1.11082
0.05	2.82	19.6275	43.6967	1.25153e-07	1.11071
0.05	2.83	19.6311	43.6471	1.15905e-07	1.1106
0.05	2.84	19.6209	43.6821	1.08163e-07	1.1105
0.05	2.85	19.6543	43.6472	1.00951e-07	1.11039
0.05	2.86	19.642	43.6574	9.49482e-08	1.11028
0.05	2.87	19.6764	43.6636	8.89896e-08	1.11018
0.05	2.88	19.6393	43.6654	8.28495e-08	1.11008
0.05	2.89	19.6415	43.657	7.71255e-08	1.10998
0.05	2.9	19.6605	43.6518	7.25534e-08	1.10988
0.05	2.91	19.655	43.6226	6.73902e-08	1.10979
0.05	2.92	19.6501	43.6331	6.31921e-08	1.10969
0.05	2.93	19.6202	43.6464	5.88899e-08	1.1096
0.05	2.94	19.6578	43.6227	5.52483e-08	1.1095
0.05	2.95	19.6484	43.6344	5.13824e-08	1.10941
0.05	2.96	19.6419	43.5944	4.81759e-08	1.10932
0.05	2.97	19.6481	43.5934	4.49811e-08	1.10923
0.05	2.98	19.6665	43.6131	4.19079e-08	1.10915
0.05	2.99	19.6494	43.6282	3.94424e-08	1.10906
0.05	3	19.6512	43.5958	3.67367e-08	1.10898
0.05	3.01	19.652	43.5661	3.41869e-08	1.10889
0.05	3.02	19.6504	43.5994	3.20763e-08	1.10881
0.05	3.03	19.6507	43.5697	3.00126e-08	1.10873
0.05	3.04	19.6604	43.5836	2.78375e-08	1.10865
0.05	3.05	19.6419	43.5878	2.62107e-08	1.10857
0.06	0.07	20.3847	45.1718	6.36743	1.22727
0.06	0.07	20.2919	45.1525	6.33949	1.22725
0.06	0.08	20.2982	45.7525	6.5589	1.22714
0.06	0.09	20.2533	46.428	6.77836	1.22701
0.06	0.1	20.213	48.3505	7.99379	1.22685
0.06	0.11	20.2157	47.8038	7.15234	1.2267
0.06	0.12	20.2023	47.7311	6.74631	1.22653
0.06	0.13	20.1962	47.6619	6.35081	1.22635
0.06	0.14	20.1411	47.8324	6.12092	1.22617
0.06	0.15	20.1944	47.796	5.77341	1.22596
0.06	0.16	20.1679	47.3816	5.23055	1.22571
0.06	0.17	20.0864	47.2439	4.8793	1.22547
0.06	0.18	20.0974	47.6631	4.83142	1.22525
0.06	0.19	20.1047	46.6087	4.07373	1.22488
0.06	0.2	20.1714	46.23	3.67659	1.22455
0.06	0.21	20.0781	46.5078	3.60114	1.22425
0.06	0.22	20.1414	47.0112	3.61864	1.22401
0.06	0.23	20.0269	46.082	3.07485	1.22355
0.06	0.24	20.1187	45.4347	2.64933	1.2231
0.06	0.25	20.0995	45.557	2.5627	1.22272
0.06	0.26	20.0685	45.8115	2.50601	1.22232
0.06	0.27	19.9982	45.388	2.2213	1.22188
0.06	0.28	20.0661	45.3756	2.10151	1.22142
0.06	0.29	20.0627	45.1313	1.91735	1.22096
0.06	0.3	20.0442	44.9799	1.78072	1.22048
0.06	0.31	20.0358	45.0453	1.69958	1.21999
0.06	0.32	20.0397	45.0365	1.60381	1.21949
0.06	0.33	20.0052	45.0368	1.51877	1.21897
0.06	0.34	20.0179	44.9511	1.41486	1.21845
0.06	0.35	19.9781	44.9575	1.34187	1.2179
0.06	0.36	20.0262	44.8738	1.25653	1.21735
0.06	0.37	19.9595	44.8674	1.19058	1.21679
0.06	0.38	19.9992	44.7566	1.09942	1.2162
0.06	0.39	19.9381	44.6863	1.02542	1.21561
0.06	0.4	19.9769	44.7039	0.975478	1.215
0.06	0.41	19.9426	44.5786	0.900996	1.21439
0.06	0.42	19.9646	44.6524	0.863998	1.21376
0.06	0.43	19.9115	44.542	0.798921	1.21313
0.06	0.44	19.8486	44.8662	0.79732	1.21251
0.06	0.45	19.904	44.6948	0.734735	1.21183
0.06	0.46	19.8909	44.6018	0.679952	1.21116
0.06	0.47	19.8624	44.6043	0.643636	1.21049
0.06	0.48	19.9126	44.4685	0.596983	1.2098
0.06	0.49	19.9133	44.4236	0.561714	1.20912
0.06	0.5	19.8926	44.5937	0.54185	1.20842
0.06	0.51	19.9422	44.4022	0.49771	1.20771
0.06	0.52	19.8896	44.4112	0.471007	1.20699
0.06	0.53	19.8498	44.4601	0.447077	1.20627
0.06	0.54	19.8618	44.3265	0.413293	1.20554
0.06	0.55	19.8519	44.4191	0.394144	1.20481
0.06	0.56	19.845	44.3981	0.372445	1.20406
0.06	0.57	19.8738	44.3344	0.34952	1.20332
0.06	0.58	19.8026	44.2762	0.324519	1.20256
0.06	0.59	19.8133	44.264	0.305226	1.2018
0.06	0.6	19.8184	44.2828	0.28959	1.20104
0.06	0.61	19.845	44.2176	0.269954	1.20027
0.06	0.62	19.7987	44.1684	0.252438	1.1995
0.06	0.63	19.8053	44.1692	0.238809	1.19872
0.06	0.64	19.8373	44.1796	0.226363	1.19794
0.06	0.65	19.7986	44.1637	0.212069	1.19715
0.06	0.66	19.8212	44.0789	0.197312	1.19637
0.06	0.67	19.8102	44.0596	0.186258	1.19558
0.06	0.68	19.7904	44.0775	0.175792	1.19478
0.06	0.69	19.7741	44.0276	0.164238	1.19399
0.06	0.7	19.7844	43.9971	0.153808	1.19319
0.06	0.71	19.7744	44.0355	0.14563	1.19239
0.06	0.72	19.7583	43.9371	0.13561	1.19159
0.06	0.73	19.7568	43.9562	0.128511	1.19078
0.06	0.74	19.7271	43.9678	0.120812	1.18998
0.06	0.75	19.7369	43.9485	0.113836	1.18917
0.06	0.76	19.759	43.9053	0.106426	1.18836
0.06	0.77	19.7133	43.8568	0.0993589	1.18756
0.06	0.78	19.773	43.8688	0.0937695	1.18675
0.06	0.79	19.76	43.8677	0.0883797	1.18594
0.06	0.8	19.732	43.8041	0.082607	1.18513
0.06	0.81	19.6997	43.8065	0.0778494	1.18432
0.06	0.82	19.7458	43.8418	0.0736368	1.18351
0.06	0.83	19.7341	43.7799	0.0684792	1.1827
0.06	0.84	19.702	43.7414	0.0639529	1.1819
0.06	0.85	19.7338	43.7724	0.0609258	1.18109
0.06	0.86	19.6932	43.6822	0.0562878	1.18029
0.06	0.87	19.7159	43.7423	0.0534794	1.17948
0.06	0.88	19.7028	43.6959	0.0500463	1.17868
0.06	0.89	19.7038	43.6826	0.0470771	1.17787
0.06	0.9	19.7155	43.7158	0.0443661	1.17708
0.06	0.91	19.6739	43.6658	0.0414348	1.17628
0.06	0.92	19.6622	43.6571	0.0389732	1.17549
0.06	0.93	19.6537	43.5955	0.0362782	1.17469
0.06	0.94	19.6926	43.5803	0.0342493	1.1739
0.06	0.95	19.7021	43.5786	0.032119	1.17311
0.06	0.96	19.6919	43.5346	0.0300175	1.17232
0.06	0.97	19.687	43.5637	0.0284252	1.17154
0.06	0.98	19.7035	43.5151	0.0265226	1.17076
0.06	0.99	19.6905	43.4867	0.0248803	1.16999
0.06	1	19.6611	43.4989	0.0233231	1.16921
0.06	1.01	19.6443	43.4393	0.0218627	1.16844
0.06	1.02	19.6935	43.3988	0.0204471	1.16768
0.06	1.03	19.6761	43.4444	0.0192236	1.16691
0.06	1.04	19.6517	43.4141	0.0180697	1.16614
0.06	1.05	19.66	43.3794	0.0168932	1.16539
0.06	1.06	19.6715	43.3446	0.0158427	1.16464
0.06	1.07	19.6174	43.3827	0.0149738	1.16389
0.06	1.08	19.6739	43.2914	0.0138441	1.16314
0.06	1.09	19.6362	43.3021	0.0130392	1.1624
0.06	1.1	19.6149	43.3251	0.0123252	1.16166
0.06	1.11	19.6361	43.3199	0.0115342	1.16092
0.06	1.12	19.6662	43.2737	0.0107833	1.16019
0.06	1.13	19.638	43.2714	0.0101493	1.15947
0.06	1.14	19.6418	43.2426	0.00949327	1.15875
0.06	1.15	19.6601	43.2299	0.00892725	1.15803
0.06	1.16	19.6459	43.2239	0.00832362	1.15732
0.06	1.17	19.6233	43.2272	0.00786554	1.15661
0.06	1.18	19.6236	43.2034	0.00734941	1.15591
0.06	1.19	19.6488	43.1865	0.00689992	1.15521
0.06	1.2	19.6438	43.1841	0.00647333	1.15451
0.06	1.21	19.6389	43.1324	0.00605104	1.15382
0.06	1.22	19.6073	43.122	0.00563476	1.15314
0.06	1.23	19.6377	43.1042	0.00528417	1.15246
0.06	1.24	19.6397	43.1314	0.00500581	1.15179
0.06	1.25	19.6173	43.0693	0.00465811	1.15111
0.06	1.26	19.621	43.043	0.0043611	1.15045
0.06	1.27	19.6444	43.034	0.0040624	1.14979
0.06	1.28	19.6115	43.0526	0.00385105	1.14913
0.06	1.29	19.6305	43.0532	0.00360431	1.14848
0.06	1.3	19.6184	42.987	0.00336101	1.14783
0.06	1.31	19.6028	42.9577	0.0031291	1.14719
0.06	1.32	19.6222	42.9886	0.00295154	1.14655
0.06	1.33	19.6348	42.982	0.00277047	1.14592
0.06	1.34	19.6289	42.9408	0.0025981	1.1453
0.06	1.35	19.5897	42.9491	0.00242166	1.14468
0.06	1.36	19.6466	42.9098	0.00227344	1.14406
0.06	1.37	19.634	42.9003	0.00213041	1.14345
0.06	1.38	19.5899	42.8767	0.0019862	1.14284
0.06	1.39	19.585	42.8646	0.00186176	1.14224
0.06	1.4	19.6429	42.8695	0.00175521	1.14165
0.06	1.41	19.5897	42.8544	0.00163576	1.14105
0.06	1.42	19.6079	42.8086	0.00152375	1.14047
0.06	1.43	19.5993	42.8048	0.00143643	1.13989
0.06	1.44	19.6062	42.8026	0.00134353	1.13931
0.06	1.45	19.6093	42.831	0.00126627	1.13874
0.06	1.46	19.5804	42.7598	0.00117777	1.13818
0.06	1.47	19.5864	42.7547	0.00110629	1.13762
0.06	1.48	19.5894	42.7955	0.00104104	1.13706
0.06	1.49	19.614	42.7578	0.000972055	1.13651
0.06	1.5	19.6152	42.7601	0.000908073	1.13597
0.06	1.51	19.6091	42.6997	0.00084995	1.13543
0.06	1.52	19.6208	42.692	0.000792431	1.13489
0.06	1.53	19.6119	42.7055	0.000747542	1.13436
0.06	1.54	19.6473	42.6524	0.00069759	1.13384
0.06	1.55	19.5943	42.6588	0.000652551	1.13332
0.06	1.56	19.6103	42.6664	0.000611723	1.1328
0.06	1.57	19.6027	42.6653	0.000573517	1.13229
0.06	1.58	19.6129	42.6581	0.000538585	1.13179
0.06	1.59	19.621	42.6119	0.000502118	1.13129
0.06	1.6	19.6003	42.6069	0.000467191	1.1308
0.06	1.61	19.6326	42.5965	0.000440618	1.1303
0.06	1.62	19.6092	42.5997	0.000411388	1.12982
0.06	1.63	19.616	42.563	0.000386266	1.12934
0.06	1.64	19.5882	42.5522	0.000360161	1.12886
0.06	1.65	19.6271	42.5345	0.00033639	1.12839
0.06	1.66	19.5886	42.5319	0.000316031	1.12792
0.06	1.67	19.6127	42.4963	0.00029489	1.12746
0.06	1.68	19.596	42.5024	0.000275988	1.12701
0.06	1.69	19.591	42.5232	0.000260299	1.12656
0.06	1.7	19.599	42.5087	0.00024321	1.12611
0.06	1.71	19.6122	42.4345	0.000225806	1.12567
0.06	1.72	19.5995	42.4704	0.000212619	1.12523
0.06	1.73	19.6075	42.4579	0.000199335	1.12479
0.06	1.74	19.6001	42.466	0.000185858	1.12437
0.06	1.75	19.6282	42.4183	0.000173794	1.12394
0.06	1.76	19.6112	42.437	0.000162397	1.12352
0.06	1.77	19.6128	42.407	0.000152569	1.12311
0.06	1.78	19.6247	42.3998	0.000142304	1.1227
0.06	1.79	19.6089	42.3741	0.000133383	1.12229
0.06	1.8	19.6205	42.3994	0.000125632	1.12189
0.06	1.81	19.6155	42.3831	0.000117082	1.12149
0.06	1.82	19.5965	42.3586	0.000109482	1.1211
0.06	1.83	19.5875	42.3346	0.000102204	1.12071
0.06	1.84	19.5944	42.3238	9.55398e-05	1.12032
0.06	1.85	19.5992	42.329	8.98302e-05	1.11994
0.06	1.86	19.6182	42.3085	8.36152e-05	1.11957
0.06	1.87	19.5749	42.3086	7.82828e-05	1.1192
0.06	1.88	19.6142	42.2954	7.32779e-05	1.11883
0.06	1.89	19.5871	42.2989	6.87192e-05	1.11846
0.06	1.9	19.5853	42.2831	6.41814e-05	1.11811
0.06	1.91	19.6068	42.2733	6.0298e-05	1.11775
0.06	1.92	19.617	42.2636	5.64551e-05	1.1174
0.06	1.93	19.6126	42.2704	5.27813e-05	1.11705
0.06	1.94	19.5885	42.214	4.89834e-05	1.11671
0.06	1.95	19.6241	42.224	4.59801e-05	1.11637
0.06	1.96	19.5952	42.2498	4.31391e-05	1.11603
0.06	1.97	19.6303	42.1993	4.01192e-05	1.1157
0.06	1.98	19.6212	42.1848	3.76387e-05	1.11537
0.06	1.99	19.6111	42.2044	3.5266e-05	1.11505
[truncated: 40,441 more rows]
